# Supplementary material for: (4-Methyl­benzohydrazidato-κ2 N′,O)[2-(4-methyl­benzoyl­hydrazinyl­idene-κ2 N,O)-3-phenyl­propionato(2−)]oxido­vanadium(V) methanol monosolvate
Source: Acta Crystallogr Sect E Struct Rep Online. 2010 Mar 31;66(Pt 4):m481. doi: 10.1107/S1600536810011372 (PMC2983918; doi:10.1107/S1600536810011372)
Supplement: Supplementary file 1 [file e-66-0m481-sup1.cif]

##############################################################################
###                                                                        ###
###        Electronic paper (Acta Crystallographica Section E)             ###
###                                                                        ###
##############################################################################
#                                                                            #
# This CIF contains the data in a paper accepted for publication in Acta     #
# Crystallographica Section E. It conforms to the requirements of Notes      #
# for Authors for Section E, and has been peer reviewed under the auspices   #
# of the IUCr Commission on Journals.                                        #
#                                                                            #
# Full details of the Crystallographic Information File format               #
# are given in the paper "The Crystallographic Information File (CIF):       #
# a New Standard Archive File for Crystallography" by S. R. Hall, F. H.      #
# Allen and I. D. Brown [Acta Cryst. (1991), A47, 655-685].                  #
#                                                                            #
# The current version of the core CIF dictionary is obtainable from          #
# ftp://ftp.iucr.org/pub/cif_core.dic. The current version number is 2.4.    #
#                                                                            #
# Software is freely available for graphical display of the structure(s) in  #
# this CIF.  For information consult the CIF home page http://www.iucr.org/  #
# cif/home.html                                                              #
#                                                                            #
# This file may be used for bona fide research purposes within the           #
# scientific community so long as proper attribution is given to the journal # 
# article from which it was obtained.                                        #
#                                                                            #
##############################################################################
                                             
data_global
_audit_creation_method     SHELXL-97
_journal_date_recd_electronic     2010-03-25
_journal_date_accepted     2010-03-25
_journal_name_full     'Acta Crystallographica, Section E'
_journal_year     2010
_journal_volume     66
_journal_issue      4
_journal_page_first     m481
_journal_page_last     m481
_journal_paper_category     QM
_journal_coeditor_code     BT5227
_publ_contact_author
;
     Dr. Seik Weng Ng
     Department of Chemistry
     University of Malaya
     50603 Kuala Lumpur
     Malaysia
;
_publ_contact_author_email     seikweng@um.edu.my
_publ_contact_author_fax     '03 7967 4193'
_publ_contact_author_phone     '03 7967 6778'
_publ_section_title
;\
(4-Methylbenzohydrazidato-\k^2^<i>N</i>',<i>O</i>)[2-(4-\
methylbenzoylhydrazinylidene-\k^2^<i>N</i>,<i>O</i>)-3-phenylpropionato(2-)]\
oxidovanadium(V) methanol monosolvate
;
loop_
    _publ_author_name
    _publ_author_address
    'Wong, Hon Wee'
;
     Department of Chemistry
     University of Malaya
     50603 Kuala Lumpur
     Malaysia
;
    'Lo, Kong Mun'
;
     Department of Chemistry
     University of Malaya
     50603 Kuala Lumpur
     Malaysia
;
    'Ng, Seik Weng'
;
     Department of Chemistry
     University of Malaya
     50603 Kuala Lumpur
     Malaysia
;
_publ_section_synopsis     .
data_I
_audit_creation_method     SHELXL-97
_chemical_name_systematic
;
(4-Methylbenzohydrazidato-\k^2^<i>N</i>',<i>O</i>)[2-(4-
methylbenzoylhydrazinylidene-\k^2^<i>N</i>,<i>O</i>)-3-
phenylpropionato(2-)]oxidovanadium(V) methanol monosolvate
;
_chemical_name_common     ?
_chemical_formula_moiety     'C25 H23 N4 O5 V, C H4 O'
_chemical_formula_sum     'C26 H27 N4 O6 V'
_chemical_formula_iupac     '[V (C8 H9 N2 O) (C17 H14 N2 O3) O], C H4 O'
_chemical_formula_weight     542.46
_chemical_melting_point     ?
_symmetry_cell_setting     Triclinic
_symmetry_space_group_name_H-M     'P -1'
_symmetry_space_group_name_Hall     '-P 1'
loop_
    _symmetry_equiv_pos_as_xyz
    'x, y, z'
    '-x, -y, -z'
_cell_length_a     9.2770(2)
_cell_length_b     11.2558(2)
_cell_length_c     13.4691(3)
_cell_angle_alpha     95.769(2)
_cell_angle_beta     96.708(2)
_cell_angle_gamma     109.675(2)
_cell_volume     1300.48(5)
_cell_formula_units_Z     2
_cell_measurement_reflns_used     2688
_cell_measurement_theta_min     2.5
_cell_measurement_theta_max     22.6
_cell_measurement_temperature     293(2)
_exptl_crystal_description     Block
_exptl_crystal_colour     Orange
_exptl_crystal_size_max     0.35
_exptl_crystal_size_mid     0.20
_exptl_crystal_size_min     0.20
_exptl_crystal_density_diffrn     1.385
_exptl_crystal_density_meas     ?
_exptl_crystal_density_method     'not measured'
_exptl_crystal_F_000     564
_exptl_absorpt_coefficient_mu     0.429
_exptl_absorpt_correction_type     Multi-scan
_exptl_absorpt_process_details     '(SADABS; Sheldrick, 1996)'
_exptl_absorpt_correction_T_min     0.8644
_exptl_absorpt_correction_T_max     0.9191
_diffrn_ambient_temperature     293(2)
_diffrn_radiation_type     MoK\a
_diffrn_radiation_wavelength     0.71073
_diffrn_radiation_source     'fine-focus sealed tube'
_diffrn_radiation_monochromator     graphite
_diffrn_measurement_device_type     'Bruker SMART APEX diffractometer'
_diffrn_measurement_method     '\w scans'
_diffrn_detector_area_resol_mean     ?
_diffrn_reflns_number     12503
_diffrn_reflns_av_R_equivalents     0.0278
_diffrn_reflns_av_sigmaI/netI     0.0451
_diffrn_reflns_theta_min     1.54
_diffrn_reflns_theta_max     27.50
_diffrn_reflns_theta_full     27.50
_diffrn_measured_fraction_theta_max     0.997
_diffrn_measured_fraction_theta_full     0.997
_diffrn_reflns_limit_h_min     -11
_diffrn_reflns_limit_h_max     12
_diffrn_reflns_limit_k_min     -14
_diffrn_reflns_limit_k_max     14
_diffrn_reflns_limit_l_min     -17
_diffrn_reflns_limit_l_max     17
_diffrn_standards_number     0
_diffrn_standards_interval_count     0
_diffrn_standards_interval_time     0
_diffrn_standards_decay_%     0
_reflns_number_total     5956
_reflns_number_gt     3843
_reflns_threshold_expression     I>2\s(I)
_refine_ls_structure_factor_coef     Fsqd
_refine_ls_matrix_type     full
_refine_ls_R_factor_all     0.0893
_refine_ls_R_factor_gt     0.0539
_refine_ls_wR_factor_gt     0.1445
_refine_ls_wR_factor_ref     0.1671
_refine_ls_goodness_of_fit_ref     1.031
_refine_ls_restrained_S_all     1.062
_refine_ls_number_reflns     5956
_refine_ls_number_parameters     337
_refine_ls_number_restraints     13
_refine_ls_hydrogen_treatment     constr
_refine_ls_weighting_scheme     calc
_refine_ls_weighting_details
         'calc w=1/[\s^2^(Fo^2^)+(0.0856P)^2^+0.2209P] where P=(Fo^2^+2Fc^2^)/3'
_atom_sites_solution_hydrogens     geom
_atom_sites_solution_primary     direct
_atom_sites_solution_secondary     difmap
_refine_ls_shift/su_max     0.001
_refine_ls_shift/su_mean     0.001
_refine_diff_density_max     0.552
_refine_diff_density_min     -0.478
_refine_ls_extinction_method     none
_refine_ls_extinction_coef     ?
loop_
    _atom_type_symbol
    _atom_type_description
    _atom_type_scat_dispersion_real
    _atom_type_scat_dispersion_imag
    _atom_type_scat_source
    'C' 'C' 0.0033 0.0016
                         'International Tables Vol C Tables 4.2.6.8 and 6.1.1.4'
    'H' 'H' 0.0000 0.0000
                         'International Tables Vol C Tables 4.2.6.8 and 6.1.1.4'
    'N' 'N' 0.0061 0.0033
                         'International Tables Vol C Tables 4.2.6.8 and 6.1.1.4'
    'O' 'O' 0.0106 0.0060
                         'International Tables Vol C Tables 4.2.6.8 and 6.1.1.4'
    'V' 'V' 0.3005 0.5294
                         'International Tables Vol C Tables 4.2.6.8 and 6.1.1.4'
_computing_data_collection     'APEX2 (Bruker, 2009)'
_computing_cell_refinement     'SAINT (Bruker, 2009)'
_computing_data_reduction     'SAINT (Bruker, 2009)'
_computing_structure_solution     'SHELXS97 (Sheldrick, 2008)'
_computing_structure_refinement     'SHELXL97 (Sheldrick, 2008)'
_computing_molecular_graphics     'X-SEED (Barbour, 2001)'
_computing_publication_material     'publCIF (Westrip, 2010)'
loop_
    _atom_site_type_symbol
    _atom_site_label
    _atom_site_fract_x
    _atom_site_fract_y
    _atom_site_fract_z
    _atom_site_U_iso_or_equiv
    _atom_site_adp_type
    _atom_site_calc_flag
    _atom_site_refinement_flags
    _atom_site_occupancy
    _atom_site_disorder_assembly
    _atom_site_disorder_group
    V V1 0.51795(6) 0.51791(5) 0.29034(4) 0.04766(18) Uani d . 1 . .
    O O1 0.6537(2) 0.40109(19) 0.34261(14) 0.0526(5) Uani d . 1 . .
    O O2 0.6733(2) 0.57531(19) 0.20087(15) 0.0542(5) Uani d . 1 . .
    O O3 0.3375(2) 0.3810(2) 0.32493(15) 0.0557(5) Uani d . 1 . .
    O O4 0.1695(3) 0.1820(2) 0.28159(19) 0.0734(7) Uani d . 1 . .
    O O5 0.4366(3) 0.6198(2) 0.27738(17) 0.0633(6) Uani d . 1 . .
    O O6 0.6859(6) 0.8379(3) 0.5277(3) 0.1379(14) Uani d DU 1 . .
    H H6 0.7610 0.8725 0.5749 0.207 Uiso calc R 1 . .
    N N1 0.7041(3) 0.5407(2) 0.47916(18) 0.0493(6) Uani d . 1 . .
    H H1 0.7457 0.5723 0.5409 0.059 Uiso calc R 1 . .
    N N2 0.6198(3) 0.5937(2) 0.42177(18) 0.0498(6) Uani d . 1 . .
    H H2 0.6126 0.6646 0.4464 0.060 Uiso calc R 1 . .
    N N3 0.5391(3) 0.3913(2) 0.08943(17) 0.0475(6) Uani d . 1 . .
    N N4 0.4523(3) 0.3744(2) 0.16640(17) 0.0450(5) Uani d . 1 . .
    C C1 0.7176(3) 0.4347(3) 0.4322(2) 0.0466(7) Uani d . 1 . .
    C C2 0.8042(3) 0.3663(3) 0.4855(2) 0.0480(7) Uani d . 1 . .
    C C3 0.8251(4) 0.2638(3) 0.4316(3) 0.0645(9) Uani d . 1 . .
    H H3A 0.7844 0.2400 0.3632 0.077 Uiso calc R 1 . .
    C C4 0.9055(5) 0.1970(4) 0.4783(3) 0.0740(10) Uani d . 1 . .
    H H4 0.9209 0.1299 0.4402 0.089 Uiso calc R 1 . .
    C C5 0.9646(4) 0.2264(3) 0.5806(3) 0.0578(8) Uani d . 1 . .
    C C6 0.9450(4) 0.3295(3) 0.6338(3) 0.0631(9) Uani d . 1 . .
    H H6A 0.9854 0.3528 0.7023 0.076 Uiso calc R 1 . .
    C C7 0.8662(4) 0.3989(3) 0.5873(2) 0.0597(8) Uani d . 1 . .
    H H7 0.8547 0.4683 0.6248 0.072 Uiso calc R 1 . .
    C C8 1.0483(4) 0.1494(4) 0.6323(3) 0.0776(11) Uani d . 1 . .
    H H8A 1.1188 0.2018 0.6908 0.116 Uiso calc R 1 . .
    H H8B 1.1051 0.1202 0.5863 0.116 Uiso calc R 1 . .
    H H8C 0.9740 0.0772 0.6528 0.116 Uiso calc R 1 . .
    C C9 0.7612(3) 0.5454(3) 0.0442(2) 0.0487(7) Uani d . 1 . .
    C C10 0.8704(4) 0.6676(3) 0.0614(3) 0.0633(8) Uani d . 1 . .
    H H10 0.8768 0.7232 0.1191 0.076 Uiso calc R 1 . .
    C C11 0.9708(4) 0.7072(4) -0.0079(3) 0.0696(10) Uani d . 1 . .
    H H11 1.0430 0.7899 0.0039 0.083 Uiso calc R 1 . .
    C C12 0.9656(4) 0.6271(4) -0.0932(3) 0.0643(9) Uani d . 1 . .
    C C13 0.8574(4) 0.5052(4) -0.1092(2) 0.0631(9) Uani d . 1 . .
    H H13 0.8527 0.4494 -0.1663 0.076 Uiso calc R 1 . .
    C C14 0.7560(4) 0.4647(3) -0.0425(2) 0.0577(8) Uani d . 1 . .
    H H14 0.6831 0.3823 -0.0555 0.069 Uiso calc R 1 . .
    C C15 1.0760(4) 0.6718(5) -0.1666(3) 0.0884(13) Uani d . 1 . .
    H H15A 1.0625 0.6020 -0.2183 0.133 Uiso calc R 1 . .
    H H15B 1.1808 0.7028 -0.1313 0.133 Uiso calc R 1 . .
    H H15C 1.0553 0.7392 -0.1969 0.133 Uiso calc R 1 . .
    C C16 0.6518(3) 0.5021(3) 0.1152(2) 0.0460(6) Uani d . 1 . .
    C C17 0.3434(3) 0.2683(3) 0.1692(2) 0.0478(7) Uani d . 1 . .
    C C18 0.2745(4) 0.2739(3) 0.2641(2) 0.0536(7) Uani d . 1 . .
    C C19 0.2976(4) 0.1494(3) 0.0962(2) 0.0609(8) Uani d . 1 . .
    H H19A 0.3261 0.1701 0.0313 0.073 Uiso calc R 1 . .
    H H19B 0.1860 0.1069 0.0868 0.073 Uiso calc R 1 . .
    C C20 0.3765(4) 0.0608(3) 0.1338(3) 0.0633(9) Uani d . 1 . .
    C C21 0.5281(5) 0.0825(4) 0.1244(4) 0.1030(16) Uani d . 1 . .
    H H21 0.5812 0.1509 0.0936 0.124 Uiso calc R 1 . .
    C C22 0.6049(6) 0.0033(5) 0.1603(6) 0.137(2) Uani d . 1 . .
    H H22 0.7087 0.0204 0.1548 0.165 Uiso calc R 1 . .
    C C23 0.5271(8) -0.0973(5) 0.2027(5) 0.1208(19) Uani d . 1 . .
    H H23 0.5769 -0.1510 0.2255 0.145 Uiso calc R 1 . .
    C C24 0.3768(8) -0.1209(4) 0.2124(4) 0.1169(19) Uani d . 1 . .
    H H24 0.3236 -0.1910 0.2415 0.140 Uiso calc R 1 . .
    C C25 0.3016(6) -0.0412(4) 0.1791(3) 0.0907(13) Uani d . 1 . .
    H H25 0.1990 -0.0572 0.1876 0.109 Uiso calc R 1 . .
    C C26 0.5773(8) 0.9020(8) 0.5320(7) 0.192(3) Uani d DU 1 . .
    H H26A 0.5100 0.8688 0.5794 0.287 Uiso calc R 1 . .
    H H26B 0.5167 0.8886 0.4663 0.287 Uiso calc R 1 . .
    H H26C 0.6320 0.9917 0.5531 0.287 Uiso calc R 1 . .
loop_
    _atom_site_aniso_label
    _atom_site_aniso_U_11
    _atom_site_aniso_U_22
    _atom_site_aniso_U_33
    _atom_site_aniso_U_12
    _atom_site_aniso_U_13
    _atom_site_aniso_U_23
    V1 0.0597(3) 0.0463(3) 0.0420(3) 0.0246(2) 0.0100(2) 0.0063(2)
    O1 0.0668(13) 0.0564(12) 0.0399(11) 0.0298(11) 0.0082(9) 0.0026(9)
    O2 0.0625(13) 0.0522(12) 0.0424(11) 0.0141(10) 0.0074(9) 0.0052(9)
    O3 0.0648(13) 0.0579(13) 0.0488(12) 0.0243(11) 0.0197(10) 0.0067(10)
    O4 0.0693(15) 0.0715(16) 0.0716(16) 0.0101(13) 0.0239(13) 0.0126(13)
    O5 0.0803(15) 0.0571(13) 0.0625(14) 0.0378(12) 0.0081(11) 0.0098(10)
    O6 0.224(4) 0.093(2) 0.095(2) 0.063(3) 0.004(3) 0.0042(19)
    N1 0.0582(15) 0.0502(14) 0.0392(12) 0.0195(12) 0.0072(11) 0.0048(11)
    N2 0.0612(15) 0.0452(13) 0.0477(13) 0.0234(12) 0.0136(11) 0.0065(10)
    N3 0.0502(13) 0.0548(15) 0.0402(12) 0.0211(12) 0.0099(10) 0.0082(11)
    N4 0.0507(13) 0.0482(14) 0.0409(12) 0.0236(12) 0.0069(10) 0.0073(10)
    C1 0.0482(16) 0.0497(16) 0.0430(16) 0.0149(13) 0.0156(13) 0.0099(13)
    C2 0.0472(16) 0.0563(17) 0.0449(16) 0.0204(14) 0.0132(12) 0.0130(13)
    C3 0.087(2) 0.065(2) 0.0480(18) 0.0383(19) 0.0068(17) 0.0034(15)
    C4 0.097(3) 0.066(2) 0.068(2) 0.043(2) 0.010(2) 0.0006(18)
    C5 0.0551(18) 0.0573(19) 0.064(2) 0.0216(15) 0.0102(15) 0.0146(15)
    C6 0.069(2) 0.077(2) 0.0493(18) 0.0343(19) 0.0046(15) 0.0096(16)
    C7 0.067(2) 0.068(2) 0.0499(18) 0.0332(17) 0.0084(15) 0.0012(15)
    C8 0.078(2) 0.076(3) 0.086(3) 0.039(2) 0.001(2) 0.018(2)
    C9 0.0483(16) 0.0611(19) 0.0412(15) 0.0244(15) 0.0032(12) 0.0143(13)
    C10 0.064(2) 0.072(2) 0.0525(19) 0.0227(18) 0.0051(15) 0.0120(16)
    C11 0.0538(19) 0.075(2) 0.074(2) 0.0112(18) 0.0077(17) 0.0268(19)
    C12 0.0523(18) 0.097(3) 0.0536(19) 0.035(2) 0.0096(15) 0.0272(19)
    C13 0.0589(19) 0.093(3) 0.0459(17) 0.036(2) 0.0107(15) 0.0135(17)
    C14 0.0541(18) 0.073(2) 0.0489(18) 0.0246(16) 0.0087(14) 0.0125(15)
    C15 0.066(2) 0.131(4) 0.084(3) 0.039(2) 0.032(2) 0.047(3)
    C16 0.0522(16) 0.0533(17) 0.0379(15) 0.0251(14) 0.0050(12) 0.0105(12)
    C17 0.0507(16) 0.0483(17) 0.0465(16) 0.0205(14) 0.0051(13) 0.0083(13)
    C18 0.0531(17) 0.0575(19) 0.0533(18) 0.0218(16) 0.0118(14) 0.0098(15)
    C19 0.064(2) 0.058(2) 0.0531(18) 0.0173(16) 0.0009(15) -0.0016(15)
    C20 0.075(2) 0.0433(17) 0.066(2) 0.0184(16) 0.0049(17) -0.0017(15)
    C21 0.081(3) 0.064(3) 0.170(5) 0.029(2) 0.020(3) 0.032(3)
    C22 0.096(4) 0.073(3) 0.249(8) 0.037(3) 0.012(4) 0.040(4)
    C23 0.139(5) 0.073(3) 0.163(6) 0.055(3) 0.014(4) 0.024(3)
    C24 0.176(6) 0.066(3) 0.131(4) 0.054(4) 0.051(4) 0.042(3)
    C25 0.105(3) 0.064(2) 0.108(3) 0.028(2) 0.036(3) 0.018(2)
    C26 0.147(5) 0.208(7) 0.229(7) 0.077(5) 0.040(5) 0.015(6)
loop_
    _geom_bond_atom_site_label_1
    _geom_bond_atom_site_label_2
    _geom_bond_site_symmetry_2
    _geom_bond_distance
    _geom_bond_publ_flag
    V1 O5 . 1.583(2) ?
    V1 N2 . 1.875(2) ?
    V1 O2 . 1.970(2) ?
    V1 O3 . 1.996(2) ?
    V1 N4 . 2.080(2) ?
    V1 O1 . 2.215(2) ?
    O1 C1 . 1.241(3) ?
    O2 C16 . 1.301(3) ?
    O3 C18 . 1.297(4) ?
    O4 C18 . 1.224(4) ?
    O6 C26 . 1.426(4) ?
    O6 H6 . 0.8400 ?
    N1 C1 . 1.344(4) ?
    N1 N2 . 1.353(3) ?
    N1 H1 . 0.8600 ?
    N2 H2 . 0.8600 ?
    N3 C16 . 1.312(4) ?
    N3 N4 . 1.375(3) ?
    N4 C17 . 1.286(4) ?
    C1 C2 . 1.465(4) ?
    C2 C3 . 1.383(4) ?
    C2 C7 . 1.384(4) ?
    C3 C4 . 1.372(5) ?
    C3 H3A . 0.9300 ?
    C4 C5 . 1.385(5) ?
    C4 H4 . 0.9300 ?
    C5 C6 . 1.377(5) ?
    C5 C8 . 1.513(4) ?
    C6 C7 . 1.384(4) ?
    C6 H6A . 0.9300 ?
    C7 H7 . 0.9300 ?
    C8 H8A . 0.9600 ?
    C8 H8B . 0.9600 ?
    C8 H8C . 0.9600 ?
    C9 C10 . 1.384(4) ?
    C9 C14 . 1.391(4) ?
    C9 C16 . 1.473(4) ?
    C10 C11 . 1.395(5) ?
    C10 H10 . 0.9300 ?
    C11 C12 . 1.373(5) ?
    C11 H11 . 0.9300 ?
    C12 C13 . 1.378(5) ?
    C12 C15 . 1.507(5) ?
    C13 C14 . 1.375(4) ?
    C13 H13 . 0.9300 ?
    C14 H14 . 0.9300 ?
    C15 H15A . 0.9600 ?
    C15 H15B . 0.9600 ?
    C15 H15C . 0.9600 ?
    C17 C19 . 1.481(4) ?
    C17 C18 . 1.500(4) ?
    C19 C20 . 1.513(5) ?
    C19 H19A . 0.9700 ?
    C19 H19B . 0.9700 ?
    C20 C21 . 1.368(5) ?
    C20 C25 . 1.370(5) ?
    C21 C22 . 1.403(6) ?
    C21 H21 . 0.9300 ?
    C22 C23 . 1.344(7) ?
    C22 H22 . 0.9300 ?
    C23 C24 . 1.354(7) ?
    C23 H23 . 0.9300 ?
    C24 C25 . 1.387(7) ?
    C24 H24 . 0.9300 ?
    C25 H25 . 0.9300 ?
    C26 H26A . 0.9600 ?
    C26 H26B . 0.9600 ?
    C26 H26C . 0.9600 ?
loop_
    _geom_angle_atom_site_label_1
    _geom_angle_atom_site_label_2
    _geom_angle_atom_site_label_3
    _geom_angle_site_symmetry_1
    _geom_angle_site_symmetry_3
    _geom_angle
    _geom_angle_publ_flag
    O5 V1 N2 . . 93.97(11) ?
    O5 V1 O2 . . 98.37(11) ?
    N2 V1 O2 . . 105.98(10) ?
    O5 V1 O3 . . 97.34(11) ?
    N2 V1 O3 . . 98.78(9) ?
    O2 V1 O3 . . 149.52(9) ?
    O5 V1 N4 . . 112.73(10) ?
    N2 V1 N4 . . 153.13(10) ?
    O2 V1 N4 . . 74.21(9) ?
    O3 V1 N4 . . 75.66(9) ?
    O5 V1 O1 . . 167.08(10) ?
    N2 V1 O1 . . 73.11(9) ?
    O2 V1 O1 . . 85.61(8) ?
    O3 V1 O1 . . 84.85(8) ?
    N4 V1 O1 . . 80.17(8) ?
    C1 O1 V1 . . 113.77(18) ?
    C16 O2 V1 . . 116.79(18) ?
    C18 O3 V1 . . 119.46(18) ?
    C26 O6 H6 . . 109.5 ?
    C1 N1 N2 . . 114.8(2) ?
    C1 N1 H1 . . 122.6 ?
    N2 N1 H1 . . 122.6 ?
    N1 N2 V1 . . 122.31(18) ?
    N1 N2 H2 . . 118.8 ?
    V1 N2 H2 . . 118.8 ?
    C16 N3 N4 . . 107.1(2) ?
    C17 N4 N3 . . 122.2(2) ?
    C17 N4 V1 . . 119.05(19) ?
    N3 N4 V1 . . 118.32(17) ?
    O1 C1 N1 . . 115.7(3) ?
    O1 C1 C2 . . 123.6(3) ?
    N1 C1 C2 . . 120.7(3) ?
    C3 C2 C7 . . 118.2(3) ?
    C3 C2 C1 . . 118.4(3) ?
    C7 C2 C1 . . 123.4(3) ?
    C4 C3 C2 . . 120.5(3) ?
    C4 C3 H3A . . 119.8 ?
    C2 C3 H3A . . 119.8 ?
    C3 C4 C5 . . 121.9(3) ?
    C3 C4 H4 . . 119.0 ?
    C5 C4 H4 . . 119.0 ?
    C6 C5 C4 . . 117.4(3) ?
    C6 C5 C8 . . 121.0(3) ?
    C4 C5 C8 . . 121.6(3) ?
    C5 C6 C7 . . 121.3(3) ?
    C5 C6 H6A . . 119.4 ?
    C7 C6 H6A . . 119.4 ?
    C2 C7 C6 . . 120.7(3) ?
    C2 C7 H7 . . 119.6 ?
    C6 C7 H7 . . 119.6 ?
    C5 C8 H8A . . 109.5 ?
    C5 C8 H8B . . 109.5 ?
    H8A C8 H8B . . 109.5 ?
    C5 C8 H8C . . 109.5 ?
    H8A C8 H8C . . 109.5 ?
    H8B C8 H8C . . 109.5 ?
    C10 C9 C14 . . 118.4(3) ?
    C10 C9 C16 . . 120.9(3) ?
    C14 C9 C16 . . 120.7(3) ?
    C9 C10 C11 . . 119.9(3) ?
    C9 C10 H10 . . 120.1 ?
    C11 C10 H10 . . 120.1 ?
    C12 C11 C10 . . 121.5(3) ?
    C12 C11 H11 . . 119.2 ?
    C10 C11 H11 . . 119.2 ?
    C11 C12 C13 . . 118.2(3) ?
    C11 C12 C15 . . 120.5(4) ?
    C13 C12 C15 . . 121.3(4) ?
    C14 C13 C12 . . 121.3(3) ?
    C14 C13 H13 . . 119.4 ?
    C12 C13 H13 . . 119.4 ?
    C13 C14 C9 . . 120.8(3) ?
    C13 C14 H14 . . 119.6 ?
    C9 C14 H14 . . 119.6 ?
    C12 C15 H15A . . 109.5 ?
    C12 C15 H15B . . 109.5 ?
    H15A C15 H15B . . 109.5 ?
    C12 C15 H15C . . 109.5 ?
    H15A C15 H15C . . 109.5 ?
    H15B C15 H15C . . 109.5 ?
    O2 C16 N3 . . 123.4(3) ?
    O2 C16 C9 . . 118.2(3) ?
    N3 C16 C9 . . 118.3(2) ?
    N4 C17 C19 . . 126.7(3) ?
    N4 C17 C18 . . 110.9(3) ?
    C19 C17 C18 . . 122.1(3) ?
    O4 C18 O3 . . 124.2(3) ?
    O4 C18 C17 . . 121.2(3) ?
    O3 C18 C17 . . 114.6(3) ?
    C17 C19 C20 . . 110.7(3) ?
    C17 C19 H19A . . 109.5 ?
    C20 C19 H19A . . 109.5 ?
    C17 C19 H19B . . 109.5 ?
    C20 C19 H19B . . 109.5 ?
    H19A C19 H19B . . 108.1 ?
    C21 C20 C25 . . 117.8(4) ?
    C21 C20 C19 . . 120.1(3) ?
    C25 C20 C19 . . 122.2(4) ?
    C20 C21 C22 . . 121.3(4) ?
    C20 C21 H21 . . 119.4 ?
    C22 C21 H21 . . 119.4 ?
    C23 C22 C21 . . 119.4(5) ?
    C23 C22 H22 . . 120.3 ?
    C21 C22 H22 . . 120.3 ?
    C22 C23 C24 . . 120.4(5) ?
    C22 C23 H23 . . 119.8 ?
    C24 C23 H23 . . 119.8 ?
    C23 C24 C25 . . 120.3(5) ?
    C23 C24 H24 . . 119.8 ?
    C25 C24 H24 . . 119.8 ?
    C20 C25 C24 . . 120.8(4) ?
    C20 C25 H25 . . 119.6 ?
    C24 C25 H25 . . 119.6 ?
    O6 C26 H26A . . 109.5 ?
    O6 C26 H26B . . 109.5 ?
    H26A C26 H26B . . 109.5 ?
    O6 C26 H26C . . 109.5 ?
    H26A C26 H26C . . 109.5 ?
    H26B C26 H26C . . 109.5 ?
loop_
    _geom_torsion_atom_site_label_1
    _geom_torsion_atom_site_label_2
    _geom_torsion_atom_site_label_3
    _geom_torsion_atom_site_label_4
    _geom_torsion_site_symmetry_1
    _geom_torsion_site_symmetry_2
    _geom_torsion_site_symmetry_3
    _geom_torsion_site_symmetry_4
    _geom_torsion
    _geom_torsion_publ_flag
    O5 V1 O1 C1 . . . . 5.1(5) ?
    N2 V1 O1 C1 . . . . 5.47(19) ?
    O2 V1 O1 C1 . . . . 113.6(2) ?
    O3 V1 O1 C1 . . . . -95.3(2) ?
    N4 V1 O1 C1 . . . . -171.6(2) ?
    O5 V1 O2 C16 . . . . -108.5(2) ?
    N2 V1 O2 C16 . . . . 154.9(2) ?
    O3 V1 O2 C16 . . . . 11.8(3) ?
    N4 V1 O2 C16 . . . . 2.85(19) ?
    O1 V1 O2 C16 . . . . 83.9(2) ?
    O5 V1 O3 C18 . . . . 115.4(2) ?
    N2 V1 O3 C18 . . . . -149.4(2) ?
    O2 V1 O3 C18 . . . . -5.1(3) ?
    N4 V1 O3 C18 . . . . 3.8(2) ?
    O1 V1 O3 C18 . . . . -77.4(2) ?
    C1 N1 N2 V1 . . . . 4.3(3) ?
    O5 V1 N2 N1 . . . . 174.8(2) ?
    O2 V1 N2 N1 . . . . -85.3(2) ?
    O3 V1 N2 N1 . . . . 76.8(2) ?
    N4 V1 N2 N1 . . . . 1.2(4) ?
    O1 V1 N2 N1 . . . . -5.07(19) ?
    C16 N3 N4 C17 . . . . -171.9(2) ?
    C16 N3 N4 V1 . . . . 0.5(3) ?
    O5 V1 N4 C17 . . . . -96.6(2) ?
    N2 V1 N4 C17 . . . . 76.5(3) ?
    O2 V1 N4 C17 . . . . 170.8(2) ?
    O3 V1 N4 C17 . . . . -4.5(2) ?
    O1 V1 N4 C17 . . . . 82.6(2) ?
    O5 V1 N4 N3 . . . . 90.8(2) ?
    N2 V1 N4 N3 . . . . -96.1(3) ?
    O2 V1 N4 N3 . . . . -1.82(17) ?
    O3 V1 N4 N3 . . . . -177.2(2) ?
    O1 V1 N4 N3 . . . . -90.01(18) ?
    V1 O1 C1 N1 . . . . -5.0(3) ?
    V1 O1 C1 C2 . . . . 175.4(2) ?
    N2 N1 C1 O1 . . . . 1.1(4) ?
    N2 N1 C1 C2 . . . . -179.3(2) ?
    O1 C1 C2 C3 . . . . 4.6(4) ?
    N1 C1 C2 C3 . . . . -175.0(3) ?
    O1 C1 C2 C7 . . . . -175.4(3) ?
    N1 C1 C2 C7 . . . . 5.0(4) ?
    C7 C2 C3 C4 . . . . -0.1(5) ?
    C1 C2 C3 C4 . . . . 179.9(3) ?
    C2 C3 C4 C5 . . . . 1.9(6) ?
    C3 C4 C5 C6 . . . . -2.5(6) ?
    C3 C4 C5 C8 . . . . 177.8(3) ?
    C4 C5 C6 C7 . . . . 1.5(5) ?
    C8 C5 C6 C7 . . . . -178.9(3) ?
    C3 C2 C7 C6 . . . . -0.9(5) ?
    C1 C2 C7 C6 . . . . 179.1(3) ?
    C5 C6 C7 C2 . . . . 0.2(5) ?
    C14 C9 C10 C11 . . . . 0.5(5) ?
    C16 C9 C10 C11 . . . . -178.8(3) ?
    C9 C10 C11 C12 . . . . -0.7(5) ?
    C10 C11 C12 C13 . . . . 0.2(5) ?
    C10 C11 C12 C15 . . . . -179.6(3) ?
    C11 C12 C13 C14 . . . . 0.5(5) ?
    C15 C12 C13 C14 . . . . -179.6(3) ?
    C12 C13 C14 C9 . . . . -0.8(5) ?
    C10 C9 C14 C13 . . . . 0.3(5) ?
    C16 C9 C14 C13 . . . . 179.5(3) ?
    V1 O2 C16 N3 . . . . -4.0(4) ?
    V1 O2 C16 C9 . . . . 176.91(18) ?
    N4 N3 C16 O2 . . . . 2.2(4) ?
    N4 N3 C16 C9 . . . . -178.7(2) ?
    C10 C9 C16 O2 . . . . -8.9(4) ?
    C14 C9 C16 O2 . . . . 171.9(3) ?
    C10 C9 C16 N3 . . . . 172.0(3) ?
    C14 C9 C16 N3 . . . . -7.3(4) ?
    N3 N4 C17 C19 . . . . 2.4(4) ?
    V1 N4 C17 C19 . . . . -169.9(2) ?
    N3 N4 C17 C18 . . . . 176.7(2) ?
    V1 N4 C17 C18 . . . . 4.3(3) ?
    V1 O3 C18 O4 . . . . 175.6(2) ?
    V1 O3 C18 C17 . . . . -2.7(3) ?
    N4 C17 C18 O4 . . . . -179.5(3) ?
    C19 C17 C18 O4 . . . . -4.9(5) ?
    N4 C17 C18 O3 . . . . -1.1(4) ?
    C19 C17 C18 O3 . . . . 173.5(3) ?
    N4 C17 C19 C20 . . . . 95.4(4) ?
    C18 C17 C19 C20 . . . . -78.3(4) ?
    C17 C19 C20 C21 . . . . -78.5(4) ?
    C17 C19 C20 C25 . . . . 100.5(4) ?
    C25 C20 C21 C22 . . . . -0.3(7) ?
    C19 C20 C21 C22 . . . . 178.8(5) ?
    C20 C21 C22 C23 . . . . 1.5(9) ?
    C21 C22 C23 C24 . . . . -1.2(10) ?
    C22 C23 C24 C25 . . . . -0.3(10) ?
    C21 C20 C25 C24 . . . . -1.2(7) ?
    C19 C20 C25 C24 . . . . 179.8(4) ?
    C23 C24 C25 C20 . . . . 1.5(8) ?
loop_
    _geom_hbond_atom_site_label_D
    _geom_hbond_atom_site_label_H
    _geom_hbond_atom_site_label_A
    _geom_hbond_site_symmetry_A
    _geom_hbond_distance_DH
    _geom_hbond_distance_HA
    _geom_hbond_distance_DA
    _geom_hbond_angle_DHA
    _geom_hbond_publ_flag
    O6 H6 O4 2_666 0.84 2.18 2.821(5) 133 yes
    N1 H1 O3 2_666 0.86 2.13 2.808(3) 135 yes
    N2 H2 O6 . 0.86 1.99 2.800(4) 156 yes
