# Supplementary material for: (4-Methyl­benzohydrazidato-κ2 N′,O)[2-(4-methyl­benzoyl­hydrazinyl­idene-κ2 N,O)-3-phenyl­propionato(2−)]oxido­vanadium(V) methanol monosolvate
Source: Acta Crystallogr Sect E Struct Rep Online. 2010 Mar 31;66(Pt 4):m481. doi: 10.1107/S1600536810011372 (PMC2983918; doi:10.1107/S1600536810011372)
Supplement: Supplementary file 2 [file e-66-0m481-Isup2.hkl]

# 
# h,k,l, Fc-squared, Fo-squared, sigma(Fo-squared) and status flag 
# 
data_I
_shelx_title '  P-1' 
_shelx_refln_list_code          4 
_shelx_F_calc_maximum      166.30 
_exptl_crystal_F_000       564.00 
_reflns_d_resolution_high  0.7697 
 
loop_ 
 _symmetry_equiv_pos_as_xyz 
 'x, y, z' 
 '-x, -y, -z' 
 
_cell_length_a     9.2770 
_cell_length_b    11.2558 
_cell_length_c    13.4691 
_cell_angle_alpha  95.769 
_cell_angle_beta   96.708 
_cell_angle_gamma 109.675 
 
_shelx_F_squared_multiplier     1.000 
 
loop_ 
 _refln_index_h 
 _refln_index_k 
 _refln_index_l 
 _refln_F_squared_calc 
 _refln_F_squared_meas 
 _refln_F_squared_sigma 
 _refln_observed_status 
   1   0   0     7299.71     8090.89    105.55 o 
   2   0   0      504.89      581.14     10.92 o 
   3   0   0      270.76      316.36      6.51 o 
   4   0   0       59.19       39.00      3.23 o 
   5   0   0      737.26      699.52     12.60 o 
   6   0   0      585.71      572.64     10.37 o 
   7   0   0       44.02       33.75      4.27 o 
   8   0   0        0.33        2.81      2.93 o 
   9   0   0        7.09       16.34      3.79 o 
  10   0   0       18.51       24.46      6.12 o 
  11   0   0        0.15        5.21      7.50 o 
 -11   1   0        1.68       19.42      7.86 o 
 -10   1   0       25.74       23.79      5.44 o 
  -9   1   0        2.53        5.40      3.06 o 
  -8   1   0        5.92        3.25      2.66 o 
  -7   1   0      117.64      121.57     12.62 o 
  -6   1   0      482.24      495.65     16.43 o 
  -5   1   0      210.00      222.82     15.17 o 
  -4   1   0       57.50       62.25      3.64 o 
  -3   1   0        3.18        6.19      2.03 o 
  -2   1   0     2070.91     2072.31     46.57 o 
  -1   1   0     3381.91     3740.32     63.28 o 
   0   1   0    16775.90    18135.18    238.69 o 
   1   1   0       38.21       15.94      0.88 o 
   2   1   0     1418.47     1603.81     14.44 o 
   3   1   0      706.45      697.29      7.67 o 
   4   1   0      881.49      958.52     11.60 o 
   5   1   0     1039.03     1073.41     13.59 o 
   6   1   0      131.54      127.02      5.37 o 
   7   1   0       13.33       16.87      3.27 o 
   8   1   0       46.07       52.12      6.44 o 
   9   1   0       23.87       20.93      5.24 o 
  10   1   0        2.57       13.21      5.04 o 
 -11   2   0       11.33       11.99      6.12 o 
 -10   2   0        2.50       -0.16      4.65 o 
  -9   2   0       38.73       42.99      4.36 o 
  -8   2   0      216.43      231.37      8.91 o 
  -7   2   0       42.91       52.94      4.73 o 
  -6   2   0      112.19      119.33      5.75 o 
  -5   2   0      274.25      326.35     10.92 o 
  -4   2   0        1.75       -0.89      1.48 o 
  -3   2   0      289.01      223.36      4.78 o 
  -2   2   0      677.73      595.97      8.70 o 
  -1   2   0     9743.26    10239.74    115.34 o 
   0   2   0     3593.69     3560.90     48.14 o 
   1   2   0    16302.67    16657.64     99.89 o 
   2   2   0      297.26      354.43      4.89 o 
   3   2   0      260.72      232.25      4.17 o 
   4   2   0      756.40      771.18      9.11 o 
   5   2   0      372.62      379.98      7.43 o 
   6   2   0       46.78       39.36      4.29 o 
   7   2   0       27.43       26.07      8.37 o 
   8   2   0       28.29       21.91      5.12 o 
   9   2   0       10.12        7.32      4.53 o 
  10   2   0       10.51       11.58      5.47 o 
 -11   3   0       16.46       20.12      5.76 o 
 -10   3   0        3.46       -4.26      3.88 o 
  -9   3   0       32.61       38.67      7.45 o 
  -8   3   0      104.17       96.06     10.53 o 
  -7   3   0       98.26       88.73      5.39 o 
  -6   3   0       30.87       20.31      2.69 o 
  -5   3   0      972.65      899.97     15.16 o 
  -4   3   0      446.76      304.14      7.70 o 
  -3   3   0     1776.99     1770.38     21.02 o 
  -2   3   0       41.50       43.24      2.14 o 
  -1   3   0      878.29      857.23      9.14 o 
   0   3   0     1098.75     1032.49     18.88 o 
   1   3   0      399.93      393.36      5.41 o 
   2   3   0      200.36      245.96      4.52 o 
   3   3   0      134.51      129.92      3.14 o 
   4   3   0      575.63      617.90      7.93 o 
   5   3   0      262.75      274.26     12.81 o 
   6   3   0      194.16      214.89     13.34 o 
   7   3   0        1.40        0.28      4.78 o 
   8   3   0       10.86        8.90      6.20 o 
   9   3   0        8.28        8.90      5.15 o 
  10   3   0        2.40        1.85      7.52 o 
 -11   4   0        6.82        9.22      4.82 o 
 -10   4   0       43.88       39.63      6.57 o 
  -9   4   0       18.21        9.07      5.57 o 
  -8   4   0      352.94      305.89     17.35 o 
  -7   4   0      367.51      398.81      8.62 o 
  -6   4   0      115.46      126.65     12.10 o 
  -5   4   0      264.06      343.21      9.17 o 
  -4   4   0      436.25      523.90     10.44 o 
  -3   4   0       71.63      105.76      7.22 o 
  -2   4   0       25.49       35.85      2.94 o 
  -1   4   0       89.45       76.15      3.16 o 
   0   4   0      753.69      397.38     12.26 o 
   1   4   0      602.64      698.27     10.62 o 
   2   4   0       73.80       98.05      2.82 o 
   3   4   0      385.85      422.46      6.41 o 
   4   4   0      230.81      228.52      4.54 o 
   5   4   0       56.04       47.66      5.75 o 
   6   4   0        6.46        8.53      5.39 o 
   7   4   0        6.25       22.19      7.21 o 
   8   4   0       12.35       15.18      7.23 o 
   9   4   0       22.38       21.74      6.26 o 
 -11   5   0        8.06        8.47      6.35 o 
 -10   5   0       30.52       29.97      7.60 o 
  -9   5   0       54.05       61.88      8.38 o 
  -8   5   0      440.86      456.59     13.35 o 
  -7   5   0       38.86       55.12      5.83 o 
  -6   5   0       46.18       42.73      4.59 o 
  -5   5   0      454.84      448.45     18.62 o 
  -4   5   0     1631.49     1502.99     21.07 o 
  -3   5   0     1892.94     1616.96     15.99 o 
  -2   5   0     1983.27     1808.15     17.77 o 
  -1   5   0        8.55        9.38      1.84 o 
   0   5   0       32.75       53.91      4.95 o 
   1   5   0       69.26       72.76      2.84 o 
   2   5   0       21.58       17.55      3.55 o 
   3   5   0      148.56      132.64      7.22 o 
   4   5   0      165.90      142.24      8.34 o 
   5   5   0       51.67       55.26      6.28 o 
   6   5   0       11.73       22.84      7.41 o 
   7   5   0       11.62        2.16      6.00 o 
   8   5   0        0.04       -2.64      5.77 o 
   9   5   0        2.17       -2.29      6.60 o 
 -11   6   0       44.42       31.52      8.16 o 
 -10   6   0       10.22       10.56      6.65 o 
  -9   6   0       59.12       69.66      6.94 o 
  -8   6   0       49.43       42.72      5.64 o 
  -7   6   0      264.49      241.34      9.60 o 
  -6   6   0      311.40      320.94      9.91 o 
  -5   6   0      915.31      854.78     16.03 o 
  -4   6   0       52.11       42.11      2.94 o 
  -3   6   0      635.54      621.13      9.09 o 
  -2   6   0      381.07      395.09      7.38 o 
  -1   6   0       63.96       71.29      6.83 o 
   0   6   0       37.29       43.93      3.98 o 
   1   6   0      445.59      555.16      8.19 o 
   2   6   0       96.63       92.74      8.25 o 
   3   6   0      198.70      197.66     12.44 o 
   4   6   0       59.54       74.40      7.69 o 
   5   6   0        5.60        2.71      4.27 o 
   6   6   0        5.85        5.33      6.15 o 
   7   6   0        6.18        2.91      6.05 o 
   8   6   0        0.25        7.79      7.62 o 
 -11   7   0       18.63        9.15      7.22 o 
 -10   7   0        0.63       -2.44      5.63 o 
  -9   7   0       17.15       18.45      5.32 o 
  -8   7   0       27.92       29.43      5.20 o 
  -7   7   0      365.04      388.10     24.12 o 
  -6   7   0      413.91      448.46     14.92 o 
  -5   7   0       21.35       18.38      2.66 o 
  -4   7   0      903.74      911.32     12.08 o 
  -3   7   0     1583.85     1604.42     15.99 o 
  -2   7   0     1200.47     1087.08     14.32 o 
  -1   7   0      504.99      449.47     11.04 o 
   0   7   0       99.15      109.70      6.26 o 
   1   7   0        0.30        5.40      3.14 o 
   2   7   0      534.30      606.09     15.60 o 
   3   7   0      202.05      209.34     10.10 o 
   4   7   0       23.92       17.81      6.76 o 
   5   7   0        0.06       -2.35      3.93 o 
   6   7   0        0.34       -6.05      5.64 o 
   7   7   0        0.02       -1.88      6.10 o 
 -11   8   0        4.40        3.67      9.23 o 
 -10   8   0        2.13        1.84      5.63 o 
  -9   8   0        4.94        6.89      4.64 o 
  -8   8   0       47.91       51.96      9.57 o 
  -7   8   0       78.19      104.72      7.19 o 
  -6   8   0      907.95      876.81     18.30 o 
  -5   8   0        1.26       -1.70      4.52 o 
  -4   8   0      542.31      535.03      8.55 o 
  -3   8   0      221.38      237.14      5.99 o 
  -2   8   0      426.85      412.00     10.18 o 
  -1   8   0      327.85      311.29      9.79 o 
   0   8   0      286.26      281.46     10.14 o 
   1   8   0      354.07      349.68     11.78 o 
   2   8   0      126.12       99.91      7.44 o 
   3   8   0       22.94       16.85      5.09 o 
   4   8   0       19.53       16.68      5.35 o 
   5   8   0        0.01       -4.38      4.70 o 
   6   8   0        4.35        1.75      6.46 o 
   7   8   0        1.70        6.52      7.27 o 
 -11   9   0        0.05        2.01      9.80 o 
 -10   9   0        0.34        4.84      4.89 o 
  -9   9   0       20.40       21.81      5.61 o 
  -8   9   0       63.28       87.21     11.40 o 
  -7   9   0      115.11      123.03      8.08 o 
  -6   9   0      824.44      848.95     25.64 o 
  -5   9   0      216.22      225.06      8.62 o 
  -4   9   0       67.69       74.49      6.42 o 
  -3   9   0       77.05       59.50      3.79 o 
  -2   9   0       60.96       56.25      5.75 o 
  -1   9   0      310.30      298.15     13.32 o 
   0   9   0      384.75      397.98     12.78 o 
   1   9   0      147.52      139.12      8.48 o 
   2   9   0        2.57       -0.68      3.54 o 
   3   9   0        0.01        1.61      4.25 o 
   4   9   0        0.06       -3.22      4.34 o 
   5   9   0        6.37       -1.19      5.06 o 
   6   9   0        0.22       -3.10      6.37 o 
 -11  10   0        3.75        3.28      5.83 o 
 -10  10   0        7.02        5.50      5.40 o 
  -9  10   0       24.00       26.68      9.98 o 
  -8  10   0       54.24       56.57     13.56 o 
  -7  10   0      165.82      194.77     13.59 o 
  -6  10   0       88.24       86.58      9.88 o 
  -5  10   0       64.95       75.24      7.12 o 
  -4  10   0      173.31      162.84      5.89 o 
  -3  10   0      142.49      163.03      7.40 o 
  -2  10   0      459.04      513.60     14.00 o 
  -1  10   0      248.92      297.40     11.41 o 
   0  10   0       35.73       32.07      7.08 o 
   1  10   0        1.96        0.95      3.84 o 
   2  10   0       23.67       14.84      5.57 o 
   3  10   0        3.15        8.77      5.31 o 
   4  10   0        0.17        3.12      4.92 o 
   5  10   0        3.73       -7.86      5.24 o 
 -10  11   0       17.54       19.85      9.84 o 
  -9  11   0       36.21       54.69     23.75 o 
  -8  11   0       41.69       57.04      7.22 o 
  -7  11   0      126.76       89.50     45.28 o 
  -6  11   0       73.67       85.60      7.90 o 
  -5  11   0       90.64      107.97      8.50 o 
  -4  11   0        2.25       -5.46      3.64 o 
  -3  11   0       35.26       28.06      4.30 o 
  -2  11   0       14.37        6.85      4.31 o 
  -1  11   0        5.14        6.11      4.14 o 
   0  11   0        0.05       -0.98      4.01 o 
   1  11   0        8.58        6.30      4.83 o 
   2  11   0       16.55        9.03      5.17 o 
   3  11   0        3.85       -3.63      4.58 o 
   4  11   0        6.97        3.10      9.41 o 
  -9  12   0       13.20       16.61     12.72 o 
  -8  12   0       23.23       27.85      9.13 o 
  -7  12   0       23.69       26.34      6.27 o 
  -6  12   0       43.14       48.29      7.10 o 
  -5  12   0       14.64       16.19      5.73 o 
  -4  12   0        2.53       25.68      9.02 o 
  -3  12   0        7.92        7.35      3.81 o 
  -2  12   0        9.88        7.94      4.41 o 
  -1  12   0        3.71       -1.87      4.19 o 
   0  12   0        0.00        1.25      4.55 o 
   1  12   0        0.04       -0.16      4.56 o 
   2  12   0        0.08        2.63      5.36 o 
  -8  13   0       19.53        2.55      8.22 o 
  -7  13   0       17.46       20.26      6.75 o 
  -6  13   0       42.34       35.21      7.03 o 
  -5  13   0       12.49        7.88      8.90 o 
  -4  13   0        0.04        1.05      8.26 o 
  -3  13   0        0.36       -9.66      6.44 o 
  -2  13   0        6.17        1.38      4.47 o 
  -1  13   0        0.52       -0.34      7.21 o 
   0  13   0        0.66        3.57      5.09 o 
   1  13   0        0.59       -6.06      4.92 o 
  -7  14   0        3.87       -0.65      9.85 o 
  -6  14   0        4.28        1.07      6.21 o 
  -5  14   0        1.49       -0.48      8.26 o 
  -4  14   0       11.60       20.77     10.94 o 
  -3  14   0        0.03        0.52      8.66 o 
  -2  14   0        4.72        7.96      9.03 o 
   2 -14   1        9.23       13.93      9.34 o 
   3 -14   1        3.92        2.29      8.72 o 
   4 -14   1        0.21        9.19      9.65 o 
   5 -14   1        3.00        6.56      9.38 o 
   6 -14   1       41.61       42.83      8.10 o 
   7 -14   1        3.33        0.42      5.79 o 
  -1 -13   1       26.18       34.34      7.07 o 
   0 -13   1       20.54       14.94      5.82 o 
   1 -13   1        6.37       13.18      5.39 o 
   2 -13   1        3.32       -5.77      6.68 o 
   3 -13   1        0.18       -1.51      7.71 o 
   4 -13   1        1.01       -4.47      7.12 o 
   5 -13   1        6.29       15.19      6.23 o 
   6 -13   1       33.49       29.59      7.03 o 
   7 -13   1        0.26       -0.52      8.65 o 
   8 -13   1        0.22       -6.80      5.53 o 
  -3 -12   1       17.98       15.08      6.81 o 
  -2 -12   1       38.15       38.96      7.20 o 
  -1 -12   1       51.56       62.99     11.08 o 
   0 -12   1       32.04       21.87      7.46 o 
   1 -12   1       12.90        4.24      4.48 o 
   2 -12   1        9.31        1.86      3.49 o 
   3 -12   1       11.33        9.89      7.93 o 
   4 -12   1        1.12        5.80      4.95 o 
   5 -12   1       12.58       13.20      5.65 o 
   6 -12   1        3.75        8.07      5.24 o 
   7 -12   1       13.39       13.01      5.58 o 
   8 -12   1       17.89       10.08      6.02 o 
   9 -12   1        1.65        2.06      5.85 o 
  -4 -11   1        2.78       10.54      7.43 o 
  -3 -11   1       15.15       20.61      6.11 o 
  -2 -11   1       30.38       32.07      6.50 o 
  -1 -11   1      129.61      116.21     19.24 o 
   0 -11   1       33.68       11.26     18.17 o 
   1 -11   1        3.10        9.01      5.81 o 
   2 -11   1       39.95       51.77      5.85 o 
   3 -11   1      129.07      123.17      5.80 o 
   4 -11   1       19.97       11.85      4.94 o 
   5 -11   1       74.53       75.24      7.66 o 
   6 -11   1        5.43       -0.87      4.31 o 
   7 -11   1       23.79       19.63     13.90 o 
   8 -11   1       16.50       22.56      6.12 o 
   9 -11   1        0.36        0.85      4.88 o 
  10 -11   1        8.76        9.58      7.92 o 
  -5 -10   1        8.67       12.23      7.95 o 
  -4 -10   1       14.85       23.76      8.39 o 
  -3 -10   1       55.07       58.61      7.40 o 
  -2 -10   1      199.45      197.63     10.84 o 
  -1 -10   1       56.44       59.33      6.69 o 
   0 -10   1       17.86        3.87     15.08 o 
   1 -10   1        0.12        0.06      3.48 o 
   2 -10   1        2.76        2.96      3.68 o 
   3 -10   1      174.41      176.30      6.28 o 
   4 -10   1      451.98      457.38     27.47 o 
   5 -10   1        0.53        0.95      3.98 o 
   6 -10   1       17.99       17.60      5.08 o 
   7 -10   1       21.43       25.70      6.74 o 
   8 -10   1       50.15       52.26     12.56 o 
   9 -10   1        0.96        6.89      5.48 o 
  10 -10   1        0.01       -1.54      4.47 o 
  -6  -9   1        3.73        7.29      7.06 o 
  -5  -9   1       27.69       11.42      7.07 o 
  -4  -9   1       17.02       23.24      5.88 o 
  -3  -9   1       15.19       11.15      5.00 o 
  -2  -9   1       61.83       63.31     10.95 o 
  -1  -9   1        0.16        0.03      3.47 o 
   0  -9   1       92.21       76.22      8.81 o 
   1  -9   1      226.74      253.80     12.30 o 
   2  -9   1      338.62      346.36      8.72 o 
   3  -9   1       10.27        7.15      2.56 o 
   4  -9   1      567.95      556.66      9.18 o 
   5  -9   1       23.91       20.54      5.45 o 
   6  -9   1       23.43       24.42      8.48 o 
   7  -9   1        0.05        0.39      3.94 o 
   8  -9   1       23.78       15.33      4.80 o 
   9  -9   1        0.02        5.00      6.49 o 
  10  -9   1        5.02       -3.86      6.15 o 
  11  -9   1        6.31        8.69      9.95 o 
  -7  -8   1        0.81       -5.09      5.86 o 
  -6  -8   1        7.21        9.33      7.09 o 
  -5  -8   1       28.70       32.35      8.91 o 
  -4  -8   1       52.73       76.08      7.73 o 
  -3  -8   1        0.38       -1.62      3.41 o 
  -2  -8   1       16.17        7.33      3.91 o 
  -1  -8   1      107.47      102.15      6.95 o 
   1  -8   1      366.47      380.41     10.72 o 
   2  -8   1      142.52      142.25      5.39 o 
   3  -8   1       55.03       53.31      5.54 o 
   4  -8   1       18.39       17.88      2.28 o 
   5  -8   1      343.32      335.53     11.12 o 
   6  -8   1       17.55       18.29      4.66 o 
   7  -8   1        1.37        0.78      3.63 o 
   8  -8   1        0.01        1.59      3.76 o 
   9  -8   1        0.10        0.93      3.78 o 
  10  -8   1       57.92       52.58      7.13 o 
  11  -8   1       19.53       10.54      5.96 o 
  -7  -7   1       11.71       13.08      7.66 o 
  -6  -7   1       33.29       42.30      9.89 o 
  -5  -7   1       95.28      115.62     12.54 o 
  -4  -7   1       38.14       37.22      6.56 o 
  -3  -7   1       27.72       27.84      5.66 o 
  -2  -7   1        0.60       -1.70      3.02 o 
  -1  -7   1      258.79      258.27      6.31 o 
   1  -7   1      331.37      337.79      7.67 o 
   2  -7   1       31.97       32.77      2.59 o 
   3  -7   1      192.45      185.21      7.74 o 
   4  -7   1       48.67       46.68      2.63 o 
   5  -7   1      212.69      211.84      5.88 o 
   6  -7   1        1.72        7.29      3.72 o 
   7  -7   1        7.37        9.26      4.20 o 
   8  -7   1        1.99        3.91      3.99 o 
   9  -7   1        2.59       -7.77      5.90 o 
  10  -7   1       96.31       87.80      8.47 o 
  11  -7   1       10.64        9.19      6.83 o 
  -8  -6   1       14.14       19.67      8.30 o 
  -7  -6   1        1.22       10.12      6.36 o 
  -6  -6   1       19.17       16.35      7.41 o 
  -5  -6   1       50.54       55.28      9.00 o 
  -4  -6   1        0.86        1.33      4.76 o 
  -3  -6   1      145.25      144.08      8.15 o 
  -2  -6   1        7.99       11.38      2.61 o 
  -1  -6   1       71.55       68.33      3.48 o 
   0  -6   1      945.50      961.45     22.51 o 
   1  -6   1      186.78      186.27      7.30 o 
   2  -6   1       44.84       30.29      2.24 o 
   3  -6   1      203.07      255.98      5.25 o 
   4  -6   1      223.49      217.27      6.37 o 
   5  -6   1      244.70      271.52      6.24 o 
   6  -6   1      132.31      131.07      7.11 o 
   7  -6   1       33.37       47.33      5.49 o 
   8  -6   1        9.91       -2.92     11.68 o 
   9  -6   1       12.44       11.63      5.83 o 
  10  -6   1       24.01       27.44      7.43 o 
  11  -6   1        7.66        5.97      6.14 o 
  -9  -5   1        0.03        2.07      6.95 o 
  -8  -5   1       13.61        7.73      7.30 o 
  -7  -5   1       73.56       62.34     10.27 o 
  -6  -5   1      258.33      251.39     15.88 o 
  -5  -5   1      164.72      172.57     12.88 o 
  -4  -5   1      140.17      170.60     11.68 o 
  -3  -5   1       25.83       27.23      2.38 o 
  -2  -5   1      293.62      331.03      6.28 o 
  -1  -5   1       24.86       32.56      2.39 o 
   0  -5   1     2183.69     2380.68     39.43 o 
   1  -5   1       12.37       10.73      1.78 o 
   2  -5   1        9.79       26.00      3.01 o 
   3  -5   1      140.25       99.95      2.92 o 
   4  -5   1     1174.43     1082.95     17.45 o 
   5  -5   1      129.11      122.92      6.25 o 
   6  -5   1       72.10       72.21      5.51 o 
   7  -5   1       77.29       60.17     18.28 o 
   8  -5   1        2.24        7.74      4.20 o 
   9  -5   1       36.02       45.93      8.05 o 
  10  -5   1        9.50       15.30      6.92 o 
  11  -5   1       11.47       21.87      8.08 o 
  -9  -4   1        2.11        4.44     10.00 o 
  -8  -4   1       39.37       29.15      8.15 o 
  -7  -4   1      172.96      193.16     14.29 o 
  -6  -4   1        1.66       -6.11      4.12 o 
  -5  -4   1        2.98        4.58      2.71 o 
  -4  -4   1       51.00       56.45      2.80 o 
  -3  -4   1       13.76       13.72      1.65 o 
  -2  -4   1       61.49       48.76      3.48 o 
  -1  -4   1      638.36      647.75      8.56 o 
   0  -4   1     1171.99     1160.75     15.58 o 
   1  -4   1        0.08       -0.52      1.30 o 
   2  -4   1     1274.39     1341.58     11.58 o 
   3  -4   1     2261.06     2689.99     24.09 o 
   4  -4   1     1993.81     2286.39     27.98 o 
   5  -4   1      305.72      345.62     22.18 o 
   6  -4   1       19.08       29.12      4.59 o 
   7  -4   1        0.80       -1.22      5.23 o 
   8  -4   1       19.34       22.99      6.37 o 
   9  -4   1       48.89       51.45      8.71 o 
  10  -4   1       18.93       29.23      7.85 o 
  11  -4   1        4.52        5.91      5.18 o 
 -10  -3   1        2.21        4.80      5.12 o 
  -9  -3   1       21.39        9.82      5.10 o 
  -8  -3   1       51.00       52.68      9.04 o 
  -7  -3   1      147.97      155.13     12.51 o 
  -6  -3   1       38.49       40.89      3.46 o 
  -5  -3   1      229.40      208.35      6.47 o 
  -4  -3   1       29.08       44.87      2.75 o 
  -3  -3   1      837.60      869.66      9.42 o 
  -2  -3   1        5.25       12.38      1.91 o 
  -1  -3   1      407.56      359.96      5.71 o 
   0  -3   1        8.60       11.47      1.54 o 
   1  -3   1       28.69       29.25      1.55 o 
   2  -3   1     8314.10     9019.21     68.07 o 
   3  -3   1      205.66      204.23      6.13 o 
   4  -3   1        0.25       15.20      2.94 o 
   5  -3   1     1574.67     1469.05     16.16 o 
   6  -3   1       47.53       33.95      3.37 o 
   7  -3   1      237.79      213.06     16.31 o 
   8  -3   1       57.77       58.39      5.14 o 
   9  -3   1       79.83       96.53     10.11 o 
  10  -3   1       13.71       11.44      7.02 o 
  11  -3   1        2.47        7.65      5.20 o 
 -10  -2   1       15.91       10.22      5.99 o 
  -9  -2   1       14.08       21.93      5.08 o 
  -8  -2   1       85.14       90.44      7.42 o 
  -7  -2   1       38.79       36.09      3.63 o 
  -6  -2   1       26.29       22.42      2.83 o 
  -5  -2   1       35.16       43.79      3.10 o 
  -4  -2   1       75.86       82.90      4.32 o 
  -3  -2   1      774.71      805.42      9.76 o 
  -2  -2   1     1396.20     1422.91     12.11 o 
  -1  -2   1      142.46      113.14      2.46 o 
   0  -2   1      454.00      530.26      6.09 o 
   1  -2   1      132.38      136.68      2.07 o 
   2  -2   1     8873.14     9184.92     84.12 o 
   3  -2   1     1372.79     1586.02     15.00 o 
   4  -2   1       15.66       13.33      3.65 o 
   5  -2   1      482.34      510.70     15.32 o 
   6  -2   1      225.16      260.65      7.85 o 
   7  -2   1       59.45       84.38     16.60 o 
   8  -2   1       55.25       80.21      6.10 o 
   9  -2   1       12.45        8.76      6.46 o 
  10  -2   1       71.51       86.40      7.72 o 
  11  -2   1        0.03        4.56      6.51 o 
 -10  -1   1        7.31       13.57      5.12 o 
  -9  -1   1       12.55        8.14      4.42 o 
  -8  -1   1      167.21      157.87      6.81 o 
  -7  -1   1        3.36        2.33      2.15 o 
  -6  -1   1       13.90       13.31      2.60 o 
  -5  -1   1      180.02      212.03      5.80 o 
  -4  -1   1       25.57       35.57      2.56 o 
  -3  -1   1       22.33       14.83      1.79 o 
  -2  -1   1    12985.87    13818.31    102.49 o 
  -1  -1   1     1358.08     1621.04     13.80 o 
   0  -1   1     1435.90     1669.54     22.65 o 
   1  -1   1     3538.29     3624.48     34.90 o 
   2  -1   1      954.89     1052.16     19.99 o 
   3  -1   1     1010.93      982.01     11.02 o 
   4  -1   1      135.41      163.41      5.44 o 
   5  -1   1       11.79       12.94      2.75 o 
   6  -1   1      495.48      506.27     11.62 o 
   7  -1   1       10.22        8.80      3.39 o 
   8  -1   1       70.33       55.82      5.59 o 
   9  -1   1       40.98       41.74      4.67 o 
  10  -1   1      149.71      147.88     13.75 o 
  11  -1   1        5.48       -7.55      6.42 o 
 -10   0   1        0.21       -0.36      4.06 o 
  -9   0   1        7.90        2.77      3.23 o 
  -8   0   1      281.02      284.61     11.96 o 
  -7   0   1        2.51        8.94      2.47 o 
  -6   0   1        2.12        4.90      1.96 o 
  -5   0   1       44.72       57.50      4.76 o 
  -4   0   1      134.28      148.51      3.81 o 
  -3   0   1      348.11      367.51     10.89 o 
  -2   0   1      311.58      308.46      5.79 o 
  -1   0   1      309.18      285.98      6.69 o 
   0   0   1      395.34      245.99      7.95 o 
   1   0   1     1425.96     1486.40     15.57 o 
   2   0   1       16.71       17.38      1.86 o 
   3   0   1      123.22       81.96      4.11 o 
   4   0   1       21.17       28.10      3.06 o 
   5   0   1      110.92      114.62      5.69 o 
   6   0   1       64.20       80.48      7.29 o 
   7   0   1       28.28       31.49      4.54 o 
   8   0   1       58.83       63.20      4.93 o 
   9   0   1       71.82       85.42      7.27 o 
  10   0   1       70.56      104.26     12.58 o 
  11   0   1        3.07       13.24      8.56 o 
 -10   1   1       26.77       23.09      4.30 o 
  -9   1   1        1.56        5.06      2.84 o 
  -8   1   1       13.60       21.03      3.46 o 
  -7   1   1      199.08      181.16      5.52 o 
  -6   1   1        6.27       10.18      2.14 o 
  -5   1   1      157.74      170.27      4.94 o 
  -4   1   1      253.81      309.84      7.21 o 
  -3   1   1       16.58        3.50      1.79 o 
  -2   1   1      868.50     1028.86     16.20 o 
  -1   1   1      667.71      730.92     14.87 o 
   0   1   1      454.56      358.57      3.06 o 
   1   1   1     7880.23     8492.71     78.82 o 
   2   1   1      133.13      115.93      4.57 o 
   3   1   1       60.14       80.67      4.39 o 
   4   1   1      210.15      239.44     13.05 o 
   5   1   1        1.75        7.29      3.99 o 
   6   1   1        2.38        1.72      2.17 o 
   7   1   1      105.01      107.97      6.64 o 
   8   1   1       19.56       21.36      9.88 o 
   9   1   1       68.28       51.08      9.78 o 
  10   1   1       46.83       46.69      7.00 o 
 -11   2   1        0.98        3.99      6.89 o 
 -10   2   1       27.90       25.74      5.44 o 
  -9   2   1       20.69       28.01      3.90 o 
  -8   2   1        4.42        0.97      2.52 o 
  -7   2   1      859.79      788.14     14.54 o 
  -6   2   1        0.12        8.33      2.82 o 
  -5   2   1       11.44       11.51      2.23 o 
  -4   2   1        6.85       11.62      1.96 o 
  -3   2   1       43.37       27.31      2.09 o 
  -2   2   1      313.87      365.64      5.12 o 
  -1   2   1     1679.06     1798.08     16.14 o 
   0   2   1      986.35     1086.31      8.73 o 
   1   2   1     3855.79     3750.66     38.48 o 
   2   2   1      526.97      452.96      6.33 o 
   3   2   1      466.11      465.74      7.37 o 
   4   2   1       17.50       13.50      2.16 o 
   5   2   1      238.82      289.91      7.16 o 
   6   2   1       61.55       71.91      5.07 o 
   7   2   1       60.94       64.83      8.61 o 
   8   2   1       16.90       14.44      4.53 o 
   9   2   1       60.36       62.88      7.20 o 
  10   2   1       20.53       20.20      6.76 o 
 -11   3   1        0.35        1.39      7.49 o 
 -10   3   1        6.16       11.31      6.76 o 
  -9   3   1        0.39        2.30      3.08 o 
  -8   3   1       75.41       96.44      6.09 o 
  -7   3   1      213.09      234.33     14.23 o 
  -6   3   1       83.51      101.18      4.77 o 
  -5   3   1       10.51        8.53      2.04 o 
  -4   3   1      305.99      227.69      5.23 o 
  -3   3   1      127.88      119.56      4.46 o 
  -2   3   1       75.66      117.58      2.87 o 
  -1   3   1      230.11      231.43      3.69 o 
   0   3   1     3944.47     3900.74     40.16 o 
   1   3   1        2.56        8.48      2.55 o 
   2   3   1     1387.69     1515.32     21.75 o 
   3   3   1       54.15       46.84      2.63 o 
   4   3   1       40.67       51.97      3.69 o 
   5   3   1      418.88      439.60      8.89 o 
   6   3   1       77.13       78.58      9.39 o 
   7   3   1        1.92        4.91      5.17 o 
   8   3   1       30.28       36.63      6.21 o 
   9   3   1       15.90       21.52      6.93 o 
 -11   4   1        1.41        4.94      7.01 o 
 -10   4   1        2.43        1.23      3.78 o 
  -9   4   1        7.09        8.51      4.03 o 
  -8   4   1       66.83       63.75      8.33 o 
  -7   4   1       18.54       10.51      3.77 o 
  -6   4   1      158.95      142.06      5.42 o 
  -5   4   1       53.87       71.54      4.61 o 
  -4   4   1      152.44      255.18      6.06 o 
  -3   4   1       38.26       61.56      2.97 o 
  -2   4   1      826.94      849.28      8.63 o 
  -1   4   1      489.24      492.58      7.52 o 
   0   4   1        8.57        6.31      2.21 o 
   1   4   1      510.49      517.10     10.92 o 
   2   4   1     1530.64     1717.25     25.88 o 
   3   4   1      325.85      300.75      9.89 o 
   4   4   1      682.05      659.54     15.61 o 
   5   4   1      300.18      287.25     11.27 o 
   6   4   1       87.65       86.53      7.54 o 
   7   4   1       11.68        8.01      6.04 o 
   8   4   1       13.81        0.99      5.63 o 
   9   4   1        0.82       -5.76      4.76 o 
 -12   5   1        0.58        8.78      8.58 o 
 -11   5   1        1.75        3.04      7.32 o 
 -10   5   1        1.66        3.43      4.18 o 
  -9   5   1       34.11       41.68      7.27 o 
  -8   5   1      191.51      184.46      8.64 o 
  -7   5   1      142.71      138.66      7.31 o 
  -6   5   1        5.33        8.19      3.27 o 
  -5   5   1       46.93       37.79      3.81 o 
  -4   5   1      394.60      357.92      8.72 o 
  -3   5   1       70.88       49.88      2.50 o 
  -2   5   1      630.59      583.44      8.70 o 
  -1   5   1      710.53      735.26     12.84 o 
   0   5   1       85.01      102.95      5.30 o 
   1   5   1      506.78      468.04     13.72 o 
   2   5   1       91.33       94.07      8.19 o 
   3   5   1      516.80      483.18     13.30 o 
   4   5   1      597.75      602.12     15.87 o 
   5   5   1      149.53      157.12      9.27 o 
   6   5   1       23.38       18.70      8.26 o 
   7   5   1       23.61       21.25      7.65 o 
   8   5   1        0.12        3.00      6.39 o 
 -12   6   1        0.33       -2.17      8.49 o 
 -11   6   1        0.01       -6.47      5.94 o 
 -10   6   1       10.04        8.69      5.72 o 
  -9   6   1       33.80       26.70      5.20 o 
  -8   6   1       25.01       36.01     13.55 o 
  -7   6   1      550.53      486.24     14.59 o 
  -6   6   1      143.55      121.91      6.57 o 
  -5   6   1       90.36       83.76      6.82 o 
  -4   6   1      394.56      409.91      8.04 o 
  -3   6   1      203.44      230.45      5.08 o 
  -2   6   1      555.30      599.85      9.65 o 
  -1   6   1     1377.08     1326.69     20.01 o 
   0   6   1      329.37      282.97      8.76 o 
   1   6   1      225.02      217.49     15.94 o 
   2   6   1      708.26      688.01     15.81 o 
   3   6   1      203.88      231.30     24.48 o 
   4   6   1       95.83       91.65      7.65 o 
   5   6   1       29.79       27.07      5.81 o 
   6   6   1       34.40       43.58      6.96 o 
   7   6   1       29.32       22.79      8.39 o 
   8   6   1        1.37       -3.55      6.25 o 
 -11   7   1        0.92        1.03      7.11 o 
 -10   7   1       18.95       16.59      5.27 o 
  -9   7   1       42.67       45.85      6.05 o 
  -8   7   1       73.64       70.54      6.54 o 
  -7   7   1      404.82      456.54     18.53 o 
  -6   7   1       19.26       22.00      5.75 o 
  -5   7   1       75.77       86.31      8.53 o 
  -4   7   1      263.37      291.98      6.16 o 
  -3   7   1        3.77        7.00      1.92 o 
  -2   7   1      169.05      161.77      5.53 o 
  -1   7   1      581.67      558.27     12.83 o 
   0   7   1      216.86      224.13      9.29 o 
   1   7   1        0.69       -2.71      2.90 o 
   2   7   1       55.79       71.26      6.34 o 
   3   7   1        8.70       21.12      4.97 o 
   4   7   1      173.97      167.68      9.78 o 
   5   7   1       54.92       48.62      6.92 o 
   6   7   1       38.60       27.65     13.30 o 
   7   7   1        5.02        7.12      7.41 o 
 -11   8   1        5.02        3.50      7.89 o 
 -10   8   1       18.47       18.05      6.28 o 
  -9   8   1        1.01        4.61      4.46 o 
  -8   8   1       26.23       20.34      6.91 o 
  -7   8   1      175.51      156.21      8.61 o 
  -6   8   1      622.28      564.14     14.94 o 
  -5   8   1        4.96        1.06      2.58 o 
  -4   8   1       71.33       82.57      3.88 o 
  -3   8   1       88.62       87.20      4.55 o 
  -2   8   1      289.97      263.63     11.61 o 
  -1   8   1      316.23      339.26     10.76 o 
   0   8   1      347.94      310.46     10.86 o 
   1   8   1       29.60       34.06      5.40 o 
   2   8   1        0.34       -0.16      3.36 o 
   3   8   1      107.14       96.86      8.12 o 
   4   8   1      111.69       98.71      8.53 o 
   5   8   1        3.14        1.93      4.49 o 
   6   8   1        0.09        2.00      6.17 o 
 -11   9   1        0.07       -5.80      6.62 o 
 -10   9   1        0.11        4.42      4.97 o 
  -9   9   1        0.12       -0.38      5.94 o 
  -8   9   1       21.80       23.06      5.39 o 
  -7   9   1       20.02       16.76      8.05 o 
  -6   9   1      225.32      239.96     10.10 o 
  -5   9   1        7.26        6.39      2.99 o 
  -4   9   1       17.22       21.32      2.81 o 
  -3   9   1      282.14      252.96     10.40 o 
  -2   9   1      140.85      129.00      7.25 o 
  -1   9   1      360.83      314.81     15.21 o 
   0   9   1       65.86       62.97      6.30 o 
   1   9   1        1.94        3.03      4.70 o 
   2   9   1        4.89       10.45      4.59 o 
   3   9   1      147.33      147.13     10.91 o 
   4   9   1       48.37       54.91      7.51 o 
   5   9   1        3.78        5.99      5.60 o 
   6   9   1        0.94       -3.54      5.75 o 
 -10  10   1        2.29       -4.51      5.50 o 
  -9  10   1        0.25       -0.05      4.52 o 
  -8  10   1       17.43       18.18      5.39 o 
  -7  10   1       18.50       16.37      4.78 o 
  -6  10   1        3.24        5.63      4.06 o 
  -5  10   1      101.42       94.29      6.60 o 
  -4  10   1        7.32        3.91      6.23 o 
  -3  10   1       75.75       85.77      6.51 o 
  -2  10   1        1.76        3.05      3.66 o 
  -1  10   1       25.68        3.24     11.87 o 
   0  10   1        3.60        2.01      3.93 o 
   1  10   1       52.94       66.84      7.27 o 
   2  10   1      103.85      129.21      9.75 o 
   3  10   1       70.41       63.18      9.69 o 
   4  10   1       12.67       10.80      5.96 o 
   5  10   1        0.32        1.39      8.70 o 
 -10  11   1        2.36       -2.00      5.09 o 
  -9  11   1        4.14       -1.23      9.03 o 
  -8  11   1       20.36       27.02      7.75 o 
  -7  11   1        8.11       12.31      5.05 o 
  -6  11   1        4.63       18.87      6.46 o 
  -5  11   1        9.29        2.16      7.64 o 
  -4  11   1      111.70      141.63      6.95 o 
  -3  11   1       25.50       35.29      5.34 o 
  -2  11   1      148.44      134.89      9.51 o 
  -1  11   1       87.52       58.58      9.20 o 
   0  11   1       45.90       32.00      7.37 o 
   1  11   1       40.12       51.55     13.50 o 
   2  11   1       43.90       40.06      7.13 o 
   3  11   1       24.92       34.43      7.32 o 
  -9  12   1       10.81       17.82      6.29 o 
  -8  12   1       15.60       13.45      6.17 o 
  -7  12   1        1.14        4.30      6.22 o 
  -6  12   1        0.92       -0.83      5.89 o 
  -5  12   1       15.41        7.81      6.80 o 
  -4  12   1      111.32      108.59     13.35 o 
  -3  12   1        8.69        6.81      4.14 o 
  -2  12   1        0.37       -0.33      4.84 o 
  -1  12   1        0.67        0.43      9.62 o 
   0  12   1       35.11       34.97      6.62 o 
   1  12   1       15.97       18.52      9.11 o 
   2  12   1       44.02       51.18      8.23 o 
  -8  13   1       15.26       25.65      6.50 o 
  -7  13   1        2.51        2.44      8.13 o 
  -6  13   1        2.51       -4.05     17.82 o 
  -5  13   1       55.09       50.89     11.50 o 
  -4  13   1       74.37       77.40     13.17 o 
  -3  13   1       69.75       82.09      8.51 o 
  -2  13   1       55.07       63.08      7.80 o 
  -1  13   1       46.18       35.51     23.69 o 
   0  13   1       26.08       20.24      6.44 o 
  -6  14   1        2.49        2.77      8.29 o 
  -5  14   1       59.20       62.69     13.40 o 
  -4  14   1       82.74      132.23     16.74 o 
  -3  14   1       27.53       29.08     10.58 o 
  -2  14   1       21.63       12.80      6.22 o 
   1 -14   2       12.17       16.11     10.36 o 
   2 -14   2        2.21        9.45      9.33 o 
   3 -14   2        0.27        4.20      9.20 o 
   4 -14   2        0.49       -0.76      8.84 o 
   5 -14   2       11.24       14.71      6.79 o 
   6 -14   2        8.28        8.39      6.17 o 
   7 -14   2       17.25       28.28      7.68 o 
  -1 -13   2        8.75       12.42      5.94 o 
   0 -13   2       21.36       18.46      6.34 o 
   1 -13   2        0.69       -2.19      4.45 o 
   2 -13   2        1.04       -2.64      7.08 o 
   3 -13   2        0.84       -1.47      7.18 o 
   4 -13   2       50.00       60.14      8.27 o 
   5 -13   2       83.98       83.89      9.05 o 
   6 -13   2       27.72       32.40      7.85 o 
   7 -13   2       28.85       32.28     15.99 o 
   8 -13   2       32.95       36.43      7.81 o 
  -3 -12   2        0.14        0.19      6.09 o 
  -2 -12   2        2.81        3.94      6.61 o 
  -1 -12   2        6.03       -2.35     10.34 o 
   0 -12   2       89.62       87.45     14.20 o 
   1 -12   2        1.95       -5.85      3.90 o 
   2 -12   2       28.34       33.98      4.83 o 
   3 -12   2      118.37      120.71     13.94 o 
   4 -12   2      129.48      155.99     14.11 o 
   5 -12   2      113.76      127.42      9.66 o 
   6 -12   2       22.89       23.28      6.09 o 
   7 -12   2       39.81       49.63     10.21 o 
   8 -12   2       33.50       31.91      7.25 o 
   9 -12   2       93.28       90.66      9.79 o 
  -4 -11   2        7.72       10.82      7.87 o 
  -3 -11   2       10.32        6.00      6.20 o 
  -2 -11   2       23.78       25.59      6.18 o 
  -1 -11   2       19.04       26.42     10.89 o 
   0 -11   2       23.60       26.59      8.36 o 
   1 -11   2        5.35        7.42      4.26 o 
   2 -11   2       22.92       18.30      5.93 o 
   3 -11   2      142.34      142.91     16.48 o 
   4 -11   2      116.05      105.35      8.42 o 
   5 -11   2      109.73      105.54      8.66 o 
   6 -11   2       84.00       91.62     13.15 o 
   7 -11   2       37.01       33.79     11.75 o 
   8 -11   2       60.56       76.14     11.37 o 
   9 -11   2       22.15       29.04      7.01 o 
  10 -11   2       17.73       30.05      9.83 o 
  -5 -10   2       13.17       12.00      7.20 o 
  -4 -10   2        1.69        0.67      5.48 o 
  -3 -10   2       13.01       11.41      6.44 o 
  -2 -10   2        0.08        2.90      4.14 o 
  -1 -10   2       37.67       45.08      5.91 o 
   0 -10   2      242.50      220.81      9.95 o 
   1 -10   2      823.61      780.72     17.53 o 
   2 -10   2       61.78       54.75      4.23 o 
   3 -10   2      185.09      189.24      7.02 o 
   4 -10   2      358.76      372.17     22.85 o 
   5 -10   2      138.30      167.15     12.76 o 
   6 -10   2      160.29      152.55     12.30 o 
   7 -10   2       47.50       36.26      6.06 o 
   8 -10   2       54.67       45.49      6.91 o 
   9 -10   2       10.40        7.18      5.10 o 
  10 -10   2       36.06       24.42      6.61 o 
  -6  -9   2        1.71       12.03      7.55 o 
  -5  -9   2       15.81        8.77      6.46 o 
  -4  -9   2        2.33        0.35      5.91 o 
  -3  -9   2       17.49       16.36      5.34 o 
  -2  -9   2       11.68        6.26      4.46 o 
  -1  -9   2      207.98      203.76      9.64 o 
   0  -9   2      317.14      325.21     17.58 o 
   1  -9   2       14.00       17.72      3.94 o 
   2  -9   2       73.66       85.34      4.35 o 
   3  -9   2        0.42        1.67      2.17 o 
   4  -9   2      690.44      682.71     29.19 o 
   5  -9   2      279.17      276.85     10.97 o 
   6  -9   2       78.90       99.61      7.80 o 
   7  -9   2        4.32        4.24      4.38 o 
   8  -9   2       39.25       36.76      9.03 o 
   9  -9   2        6.70        5.20      4.81 o 
  10  -9   2        3.54        8.23      6.24 o 
  11  -9   2        3.95      -11.14     14.82 o 
  -7  -8   2        1.70       -2.24      6.12 o 
  -6  -8   2       11.44        9.64      7.36 o 
  -5  -8   2       23.37       24.78      8.04 o 
  -4  -8   2       58.45       65.96      9.83 o 
  -3  -8   2        4.09       -4.80      3.43 o 
  -2  -8   2        6.18        0.11      4.01 o 
  -1  -8   2      324.24      291.29     10.55 o 
   0  -8   2      407.33      364.56     10.98 o 
   1  -8   2      352.96      302.24      7.75 o 
   2  -8   2     1054.78      993.92     12.58 o 
   3  -8   2       47.67       44.72      3.01 o 
   4  -8   2      257.44      260.68      6.46 o 
   5  -8   2      415.22      432.74     14.53 o 
   6  -8   2       11.09       21.17      7.26 o 
   7  -8   2       10.43       18.28      4.80 o 
   8  -8   2       46.67       49.94      6.43 o 
   9  -8   2       10.61        3.80      4.56 o 
  10  -8   2       10.12       13.84      5.57 o 
  11  -8   2        8.97        0.20      5.49 o 
  -7  -7   2        2.49        1.38      6.00 o 
  -6  -7   2       23.47       23.42      8.10 o 
  -5  -7   2       27.40       28.74      8.15 o 
  -4  -7   2       46.05       36.36      7.81 o 
  -3  -7   2        0.38        2.00      3.82 o 
  -2  -7   2      101.16       87.69      6.57 o 
  -1  -7   2      305.09      293.83      7.03 o 
   0  -7   2      134.31      125.54      8.12 o 
   1  -7   2      281.25      266.45      6.70 o 
   2  -7   2      441.97      447.10      7.33 o 
   3  -7   2      418.48      396.27      6.58 o 
   4  -7   2      284.52      269.86      4.92 o 
   5  -7   2      292.92      258.54     13.17 o 
   6  -7   2       20.12       15.25      4.65 o 
   7  -7   2      152.06      135.93     21.69 o 
   8  -7   2       17.91       10.36      4.52 o 
   9  -7   2       61.53       58.45     13.36 o 
  10  -7   2       35.48       37.89      8.85 o 
  11  -7   2        0.04        6.87      7.31 o 
  -8  -6   2        0.06        2.03      6.33 o 
  -7  -6   2       61.43       60.33     10.38 o 
  -6  -6   2       81.83       79.17     10.68 o 
  -5  -6   2      111.53      107.84     11.31 o 
  -4  -6   2       54.44       36.49      7.41 o 
  -3  -6   2      127.26      125.68     12.94 o 
  -2  -6   2       18.94       20.61      2.54 o 
  -1  -6   2       10.39       13.85      3.45 o 
   0  -6   2        2.45        0.16      2.03 o 
   1  -6   2      112.13       98.80      3.97 o 
   2  -6   2     1442.73     1413.22     13.63 o 
   3  -6   2      534.84      485.86      6.54 o 
   4  -6   2       69.35       75.45      3.30 o 
   5  -6   2        4.10        8.96      3.50 o 
   6  -6   2       25.23       34.73      4.83 o 
   7  -6   2       16.22       33.15      8.70 o 
   8  -6   2       15.62       18.40      7.12 o 
   9  -6   2       60.74       58.50      6.76 o 
  10  -6   2       82.18       86.73     10.67 o 
  11  -6   2        2.92        5.31      6.71 o 
  -9  -5   2        1.36       -6.45      5.89 o 
  -8  -5   2       27.67       37.32      9.24 o 
  -7  -5   2       78.32       81.44     11.09 o 
  -6  -5   2       31.59       33.65      8.08 o 
  -5  -5   2        7.97       15.77      6.52 o 
  -4  -5   2      170.19      200.51      5.51 o 
  -3  -5   2      137.10      121.82      5.17 o 
  -2  -5   2      182.13      172.92      5.07 o 
  -1  -5   2      596.44      644.96      9.47 o 
   0  -5   2        1.90        1.15      1.57 o 
   1  -5   2     1324.26     1254.26     13.74 o 
   2  -5   2     2239.40     2455.09     19.45 o 
   3  -5   2     1205.38     1345.07     11.74 o 
   4  -5   2      154.89      180.59      7.73 o 
   5  -5   2      625.51      646.15     13.98 o 
   6  -5   2      158.73      134.62      7.31 o 
   7  -5   2      197.97      169.26      8.60 o 
   8  -5   2      277.39      249.44     19.14 o 
   9  -5   2       52.39       42.14      8.22 o 
  10  -5   2       62.98       56.19      9.19 o 
  11  -5   2        0.96        6.82      6.86 o 
  -9  -4   2        5.96        0.42      6.63 o 
  -8  -4   2       47.69       44.83      9.31 o 
  -7  -4   2        3.64        3.70      5.52 o 
  -6  -4   2      179.79      191.15     13.66 o 
  -5  -4   2       51.00       52.24      3.50 o 
  -4  -4   2      429.41      396.58      7.57 o 
  -3  -4   2      277.59      282.64      7.27 o 
  -2  -4   2      680.83      668.60      9.58 o 
  -1  -4   2      183.19      151.33      4.43 o 
   0  -4   2       17.03       28.10      2.25 o 
   1  -4   2      434.79      419.03      6.50 o 
   2  -4   2      180.26      116.13      2.58 o 
   3  -4   2     4407.93     4461.21     46.73 o 
   4  -4   2        8.99        6.95      2.82 o 
   5  -4   2      507.68      470.59      9.55 o 
   6  -4   2       18.99       24.41      2.64 o 
   7  -4   2        2.19        2.06      3.65 o 
   8  -4   2       13.12       20.49      6.75 o 
   9  -4   2       64.89       77.39     10.17 o 
  10  -4   2       25.78       41.54      8.94 o 
  11  -4   2        5.48        2.33      7.04 o 
 -10  -3   2       11.63       21.92      8.18 o 
  -9  -3   2       13.34        7.88      9.99 o 
  -8  -3   2        0.23       -6.35      4.58 o 
  -7  -3   2        4.60       -0.20      4.45 o 
  -6  -3   2      276.74      291.06      7.56 o 
  -5  -3   2        3.38        3.43      2.05 o 
  -4  -3   2       26.34       20.78      2.40 o 
  -3  -3   2     6908.77     7049.86     55.41 o 
  -2  -3   2     2700.16     2742.14     24.04 o 
  -1  -3   2     1757.08     1675.81     22.02 o 
   0  -3   2       31.63       42.68      2.22 o 
   1  -3   2      679.70      732.82      8.27 o 
   2  -3   2    10016.08     9847.36     91.18 o 
   3  -3   2     5144.27     5491.48     54.88 o 
   4  -3   2      391.89      528.86      8.09 o 
   5  -3   2      257.60      273.18      5.96 o 
   6  -3   2      122.66      148.58      5.20 o 
   7  -3   2       89.96      112.74      9.16 o 
   8  -3   2      175.62      184.20     12.43 o 
   9  -3   2       87.13       79.57      9.87 o 
  10  -3   2        2.23       -2.12      5.70 o 
  11  -3   2        0.01        0.68      7.67 o 
 -10  -2   2        4.52        7.62      6.42 o 
  -9  -2   2       13.89       13.43      4.79 o 
  -8  -2   2       42.43       29.63      5.37 o 
  -7  -2   2        4.46        1.65      2.55 o 
  -6  -2   2       41.70       35.22      3.40 o 
  -5  -2   2      227.03      223.06      6.11 o 
  -4  -2   2      202.11      222.02      5.63 o 
  -3  -2   2     4027.96     4197.76     34.96 o 
  -2  -2   2     2524.17     2559.84     22.34 o 
  -1  -2   2       42.69       70.45      2.75 o 
   0  -2   2     1757.10     1740.52     18.67 o 
   1  -2   2     1559.84     1512.71     17.27 o 
   2  -2   2    27657.14    30585.05    387.54 o 
   3  -2   2      400.11      420.10      6.08 o 
   4  -2   2      173.92      144.11      4.22 o 
   5  -2   2       78.69       94.01      4.61 o 
   6  -2   2      109.37       88.36      9.18 o 
   7  -2   2      112.00      106.58      6.11 o 
   8  -2   2       77.84       73.82      6.11 o 
   9  -2   2        2.23        0.90      5.56 o 
  10  -2   2        0.03       -0.80      5.83 o 
  11  -2   2        0.80        0.52      6.62 o 
 -11  -1   2       10.95       13.86      7.47 o 
 -10  -1   2        0.80        6.70      6.13 o 
  -9  -1   2       14.35       17.82      3.82 o 
  -8  -1   2       34.35       33.68      3.84 o 
  -7  -1   2       46.15       37.66      3.25 o 
  -6  -1   2       56.79       67.12      4.10 o 
  -5  -1   2     1003.42     1003.67     13.47 o 
  -4  -1   2      859.73      862.51     11.44 o 
  -3  -1   2      335.57      394.88     14.18 o 
  -2  -1   2    20541.37    21744.46    199.12 o 
  -1  -1   2      138.63       86.46      4.49 o 
   0  -1   2     1446.69     1417.54     14.73 o 
   1  -1   2     3194.34     3687.34     28.96 o 
   2  -1   2     7042.50     7186.26     91.48 o 
   3  -1   2      189.90      252.13      4.71 o 
   4  -1   2       35.02       28.38      2.39 o 
   5  -1   2       21.23       13.31      2.82 o 
   6  -1   2       41.54       52.85      4.55 o 
   7  -1   2      158.14      162.63      8.92 o 
   8  -1   2        1.39        5.34      3.66 o 
   9  -1   2        6.78        9.14      6.59 o 
  10  -1   2        1.93        1.64      6.44 o 
  11  -1   2        3.63       13.70      7.96 o 
 -11   0   2        4.44       -0.46      5.97 o 
 -10   0   2        6.53       10.58      8.19 o 
  -9   0   2        6.21        4.82      3.31 o 
  -8   0   2        9.93        6.38      2.62 o 
  -7   0   2      112.20      128.84      4.93 o 
  -6   0   2      315.71      308.43      6.47 o 
  -5   0   2      239.44      223.02      5.07 o 
  -4   0   2        0.73        0.90      1.63 o 
  -3   0   2       15.73       16.08      2.42 o 
  -2   0   2     4552.82     4632.98     44.79 o 
  -1   0   2    11231.43    11876.99    112.91 o 
   0   0   2       43.86       99.44      2.12 o 
   1   0   2     4304.40     4765.55     45.40 o 
   2   0   2      778.51      703.29      9.99 o 
   3   0   2      975.50     1053.91     12.12 o 
   4   0   2       26.75       23.99      4.12 o 
   5   0   2      276.30      281.79      6.93 o 
   6   0   2      243.98      248.54     16.04 o 
   7   0   2       38.90       37.04      8.04 o 
   8   0   2        2.15        4.99      3.57 o 
   9   0   2        0.36        3.86      3.99 o 
  10   0   2        8.34       14.05      8.28 o 
 -11   1   2        6.47       15.55      7.81 o 
 -10   1   2       77.14       85.63      6.06 o 
  -9   1   2        0.78        3.77      2.63 o 
  -8   1   2       10.67       11.64      2.69 o 
  -7   1   2      278.62      275.58      6.60 o 
  -6   1   2      847.99      818.24     12.49 o 
  -5   1   2      658.32      650.10      9.85 o 
  -4   1   2      879.21      793.24     10.18 o 
  -3   1   2      204.39      134.12      3.08 o 
  -2   1   2      200.98      281.62      3.80 o 
   0   1   2     1111.14     1300.09     11.51 o 
   1   1   2     2250.02     2176.36     23.69 o 
   2   1   2      168.54      178.85      5.41 o 
   3   1   2      573.08      581.65     10.98 o 
   4   1   2      760.38      828.25     14.80 o 
   5   1   2      134.58      122.70      6.42 o 
   6   1   2       64.02       56.79      6.80 o 
   7   1   2        0.02        6.00      3.62 o 
   8   1   2        0.49        1.80      5.33 o 
   9   1   2       12.10       10.36      7.69 o 
  10   1   2        4.16        9.73      8.02 o 
 -11   2   2       44.13       55.55     11.16 o 
 -10   2   2       74.73       74.16      5.65 o 
  -9   2   2        2.78        4.06      2.59 o 
  -8   2   2       32.34       27.02      3.10 o 
  -7   2   2      439.33      376.85     13.31 o 
  -6   2   2     1805.33     1730.10     35.54 o 
  -5   2   2      516.31      476.89      8.31 o 
  -4   2   2        6.06        7.33      1.53 o 
  -3   2   2     1191.47     1119.45     11.55 o 
  -2   2   2      984.53     1067.97     46.57 o 
  -1   2   2     2194.32     2345.32     25.23 o 
   0   2   2      212.37      320.55      3.96 o 
   1   2   2       63.76       45.16      2.00 o 
   2   2   2        0.28        4.59      2.08 o 
   3   2   2       12.82        8.04      2.58 o 
   4   2   2       33.27       24.17      3.65 o 
   5   2   2       47.76       42.95      4.66 o 
   6   2   2       49.18       49.99      3.98 o 
   7   2   2       11.96        5.46      5.89 o 
   8   2   2        1.20       -0.14      3.85 o 
   9   2   2        0.67        0.99      4.43 o 
  10   2   2        0.06        3.64      5.04 o 
 -11   3   2       28.46       30.40      9.32 o 
 -10   3   2       26.45       30.81      5.49 o 
  -9   3   2       17.75       20.27      3.65 o 
  -8   3   2      115.65      121.88      5.93 o 
  -7   3   2      527.22      571.15     10.99 o 
  -6   3   2     2280.68     2371.99     25.94 o 
  -5   3   2      281.75      316.31     14.00 o 
  -4   3   2       14.41       15.37      1.94 o 
  -3   3   2      509.72      430.52      6.50 o 
  -2   3   2      747.34      945.57      9.03 o 
  -1   3   2       35.76       48.27      2.34 o 
   0   3   2      184.76      232.97      3.47 o 
   1   3   2       29.86       16.37      5.38 o 
   2   3   2      363.47      332.59      8.82 o 
   3   3   2       13.92       21.40      1.90 o 
   4   3   2       29.19       24.16      3.11 o 
   5   3   2       24.72       29.87      4.67 o 
   6   3   2       12.85       14.66      6.58 o 
   7   3   2        5.89        7.16      5.61 o 
   8   3   2        2.14        1.37      4.27 o 
   9   3   2        0.71        2.02      4.39 o 
 -12   4   2       20.91       27.54     10.59 o 
 -11   4   2        0.25        2.62      7.16 o 
 -10   4   2       28.18       31.97      5.47 o 
  -9   4   2      109.20      117.45      6.65 o 
  -8   4   2      189.65      190.96      7.18 o 
  -7   4   2      726.70      695.00     11.95 o 
  -6   4   2     1064.26      956.06     13.50 o 
  -5   4   2      225.05      187.39      5.30 o 
  -4   4   2      980.29      824.44     15.42 o 
  -3   4   2      584.92      454.68      7.26 o 
  -2   4   2     1741.57     1832.50     17.30 o 
  -1   4   2      822.02      899.03     10.07 o 
   0   4   2      445.85      364.86      8.67 o 
   1   4   2       18.04       15.78      3.04 o 
   2   4   2      387.21      358.92      9.98 o 
   3   4   2       43.35       59.25      5.22 o 
   4   4   2       10.32        1.74      3.44 o 
   5   4   2       24.40       16.30      4.59 o 
   6   4   2       38.58       35.27      5.88 o 
   7   4   2        0.02       -0.71      5.23 o 
   8   4   2        0.85       -4.60      5.39 o 
   9   4   2        0.65        1.14      5.80 o 
 -12   5   2        1.54        9.42      8.33 o 
 -11   5   2        0.77       -0.45      6.88 o 
 -10   5   2       13.29       14.42      4.83 o 
  -9   5   2      239.20      242.81     10.13 o 
  -8   5   2        1.17       -2.97      3.01 o 
  -7   5   2      160.72      153.16      6.21 o 
  -6   5   2       69.11       94.57      4.66 o 
  -5   5   2      499.07      523.04      9.21 o 
  -4   5   2     1653.28     1719.36     18.36 o 
  -3   5   2      535.89      578.45      7.66 o 
  -2   5   2      543.28      566.85      7.45 o 
  -1   5   2      166.16      125.13     25.18 o 
   0   5   2      302.84      281.37      5.55 o 
   1   5   2       71.43       81.45     10.47 o 
   2   5   2       31.37       42.06      4.55 o 
   3   5   2        5.30        8.11      3.73 o 
   4   5   2      148.39      160.44      8.81 o 
   5   5   2       37.31       37.60      5.82 o 
   6   5   2       88.48       97.83     14.44 o 
   7   5   2        4.46        3.74      5.97 o 
   8   5   2        0.57        4.15      6.48 o 
 -12   6   2        1.25        0.24      7.31 o 
 -11   6   2        7.13        5.73      6.93 o 
 -10   6   2        1.42       -5.50      5.64 o 
  -9   6   2      203.48      232.74      8.58 o 
  -8   6   2       72.91       83.83      6.45 o 
  -7   6   2       35.47       49.72     12.62 o 
  -6   6   2      309.16      302.72     11.57 o 
  -5   6   2      147.57      128.23      5.02 o 
  -4   6   2     1001.54      952.31     13.12 o 
  -3   6   2     1085.31      994.23     18.16 o 
  -2   6   2     1078.57     1053.56     17.18 o 
  -1   6   2      105.50      136.65      8.70 o 
   0   6   2       73.26       83.89      5.43 o 
   1   6   2      310.08      316.83     11.16 o 
   2   6   2      243.52      277.51     12.28 o 
   3   6   2      275.62      234.69     10.11 o 
   4   6   2        5.63        2.68      3.96 o 
   5   6   2      142.40      158.58     16.41 o 
   6   6   2      103.00      101.06     19.73 o 
   7   6   2        6.09        1.26      6.36 o 
   8   6   2        0.10        0.68      6.95 o 
 -11   7   2        9.29       15.26      8.92 o 
 -10   7   2        4.17        0.49      4.13 o 
  -9   7   2       13.69       15.87      5.71 o 
  -8   7   2       85.29       84.47      6.61 o 
  -7   7   2      159.77      174.05      8.34 o 
  -6   7   2        3.92        3.26      3.30 o 
  -5   7   2      138.77      151.85      7.12 o 
  -4   7   2     1904.82     1908.47     18.51 o 
  -3   7   2     1035.60      997.97     13.95 o 
  -2   7   2       99.32      100.14      8.74 o 
  -1   7   2        0.13       -3.01      2.93 o 
   0   7   2      111.02      104.48      4.00 o 
   1   7   2      300.88      303.02     13.79 o 
   2   7   2       77.69       78.49      6.86 o 
   3   7   2        6.53        1.23      3.54 o 
   4   7   2       24.48       24.09      5.52 o 
   5   7   2        1.97        2.72      4.31 o 
   6   7   2        2.61        2.46      5.05 o 
   7   7   2        1.51        1.72      6.38 o 
 -11   8   2       12.22       30.03     10.30 o 
 -10   8   2        5.11        5.43      4.58 o 
  -9   8   2       16.10       21.74      5.01 o 
  -8   8   2      202.91      216.45      9.74 o 
  -7   8   2       84.78       99.47      6.99 o 
  -6   8   2       88.79       97.61      5.32 o 
  -5   8   2      277.82      279.28     14.94 o 
  -4   8   2      106.05      109.33      4.51 o 
  -3   8   2      112.89      100.57      6.19 o 
  -2   8   2        7.35        5.09      3.66 o 
  -1   8   2      124.70      113.35     12.07 o 
   0   8   2       80.50       77.94     14.32 o 
   1   8   2      100.74      109.06      7.75 o 
   2   8   2       41.47       39.17      5.87 o 
   3   8   2       17.94        7.58      4.53 o 
   4   8   2        9.84       18.64      5.77 o 
   5   8   2        5.14        2.07      4.73 o 
   6   8   2        6.35        8.05      5.81 o 
 -11   9   2        7.91        6.89      8.34 o 
 -10   9   2       17.68       23.94     10.65 o 
  -9   9   2       70.09       72.75      7.21 o 
  -8   9   2       62.42       66.90      6.66 o 
  -7   9   2       48.85       62.58      6.31 o 
  -6   9   2      141.35      143.16      6.33 o 
  -5   9   2       37.36       37.10      4.03 o 
  -4   9   2       82.15       94.17      4.63 o 
  -3   9   2      164.23      184.86      8.55 o 
  -2   9   2       11.73       10.88      4.00 o 
  -1   9   2       19.03        9.69      6.51 o 
   0   9   2       12.77       11.78      4.19 o 
   1   9   2        0.08       -1.61      5.18 o 
   2   9   2       19.50       14.54      5.14 o 
   3   9   2       13.69       16.92      5.77 o 
   4   9   2        2.73        5.99      4.93 o 
   5   9   2        3.83       -1.60      5.16 o 
 -11  10   2       12.67       -2.53      7.86 o 
 -10  10   2       43.00       47.24     11.29 o 
  -9  10   2       68.15       67.10      7.43 o 
  -8  10   2       39.05       55.34      8.10 o 
  -7  10   2        8.29       12.36      4.86 o 
  -6  10   2        0.52        7.11      4.21 o 
  -5  10   2       12.16        8.07      2.69 o 
  -4  10   2      128.20      123.45      6.32 o 
  -3  10   2        1.94        3.84      3.68 o 
  -2  10   2      113.74      147.24      8.76 o 
  -1  10   2       16.77        8.40      4.10 o 
   0  10   2        0.09       -2.28      3.66 o 
   1  10   2       10.52        8.14      8.74 o 
   2  10   2        6.91        2.19      4.60 o 
   3  10   2        1.83        6.61      4.89 o 
   4  10   2        8.11       10.73      5.89 o 
 -10  11   2       45.60       59.30     12.68 o 
  -9  11   2       19.23       18.26      8.29 o 
  -8  11   2       25.12       34.19      6.09 o 
  -7  11   2       50.17       50.50      6.99 o 
  -6  11   2       26.46       31.43      5.86 o 
  -5  11   2        5.04        3.80      3.25 o 
  -4  11   2        8.13        6.88      3.32 o 
  -3  11   2       34.79       31.80      5.48 o 
  -2  11   2       15.60       10.89      4.86 o 
  -1  11   2        3.29        4.80      4.21 o 
   0  11   2        0.87       -4.71      4.23 o 
   1  11   2        6.07        5.96      5.66 o 
   2  11   2       20.29       19.44      6.26 o 
   3  11   2       17.11       14.48      6.08 o 
  -9  12   2        2.51        3.24      4.24 o 
  -8  12   2        6.72       14.44      5.81 o 
  -7  12   2       27.81       34.43      6.64 o 
  -6  12   2        1.85        0.14      5.04 o 
  -5  12   2        4.04       10.43      7.32 o 
  -4  12   2       21.95       26.73      5.56 o 
  -3  12   2        4.75        2.46      4.36 o 
  -2  12   2       19.31       16.44      5.40 o 
  -1  12   2       59.67       73.82      8.78 o 
   0  12   2       28.46       18.24      6.02 o 
   1  12   2        0.12        8.82      5.76 o 
   2  12   2        5.10        9.44      6.23 o 
  -8  13   2        3.34        1.03      4.51 o 
  -7  13   2        8.70       10.06      4.73 o 
  -6  13   2       29.15       58.35     11.64 o 
  -5  13   2        6.40       11.50      8.45 o 
  -4  13   2       25.04       20.81      9.58 o 
  -3  13   2        7.96       13.97      4.88 o 
  -2  13   2       15.97        7.79      5.59 o 
  -1  13   2        0.90       -7.07      4.72 o 
   0  13   2        0.52       -1.17      5.48 o 
  -6  14   2        9.82       26.40     10.01 o 
  -5  14   2       16.53       -7.13      5.95 o 
  -4  14   2        3.26        2.79      8.91 o 
  -3  14   2        0.04       -2.89      9.36 o 
   1 -14   3        5.82        3.74      8.19 o 
   2 -14   3        1.08        2.09      8.34 o 
   3 -14   3        0.36        0.85      8.54 o 
   4 -14   3       11.13       -9.09      7.56 o 
   5 -14   3       11.08       11.35      6.29 o 
   6 -14   3        3.41       -3.46      5.61 o 
  -1 -13   3        0.03        2.35      6.16 o 
   0 -13   3        8.42        3.28      6.37 o 
   1 -13   3       39.92       32.93     10.68 o 
   2 -13   3        0.37       -0.28      7.34 o 
   3 -13   3        3.58       -1.91      7.17 o 
   4 -13   3        6.33        3.82      5.36 o 
   5 -13   3        0.58       -0.38      5.21 o 
   6 -13   3        3.25        2.64      5.52 o 
   7 -13   3        7.11       17.46      6.59 o 
   8 -13   3        7.84       29.58      7.65 o 
  -3 -12   3        3.49        0.69      6.59 o 
  -2 -12   3       12.05        7.24      6.82 o 
  -1 -12   3       19.53       16.64      7.22 o 
   0 -12   3        6.18        8.40      5.08 o 
   1 -12   3       67.69       65.99      6.89 o 
   2 -12   3        0.17        3.29      6.64 o 
   3 -12   3        2.18        5.14      4.74 o 
   4 -12   3        9.53       11.43     10.01 o 
   5 -12   3        8.12       12.90      5.35 o 
   6 -12   3       20.66       24.62      6.29 o 
   7 -12   3       12.88        5.48      5.58 o 
   8 -12   3        0.74        2.17      5.21 o 
   9 -12   3        7.78       10.41      6.28 o 
  -4 -11   3        0.44        3.53      6.70 o 
  -3 -11   3        9.13        2.06      6.12 o 
  -2 -11   3       20.49       20.44      7.51 o 
  -1 -11   3       42.11       34.75      7.97 o 
   0 -11   3        0.03       -1.61      3.75 o 
   1 -11   3       21.13       25.64      5.37 o 
   2 -11   3       59.77       51.68      5.00 o 
   3 -11   3       34.66       33.79      6.19 o 
   4 -11   3       22.29       30.64      6.01 o 
   5 -11   3        0.90       -4.32      4.58 o 
   6 -11   3       30.85       34.46      6.35 o 
   7 -11   3       14.58       14.64     10.86 o 
   8 -11   3        1.68        5.03      4.79 o 
   9 -11   3        3.36       10.86      5.84 o 
  10 -11   3       12.90       15.18      7.15 o 
  -5 -10   3        0.08       -0.58      6.16 o 
  -4 -10   3        5.34        7.28      6.57 o 
  -3 -10   3       20.59       24.05      7.84 o 
  -2 -10   3       29.31       37.90      8.30 o 
  -1 -10   3        0.12        1.33      3.77 o 
   0 -10   3        4.83       11.44      4.16 o 
   1 -10   3        3.73        8.40      3.83 o 
   2 -10   3      981.19     1018.68     16.36 o 
   3 -10   3      351.94      365.76     13.19 o 
   4 -10   3        0.03        0.55      7.77 o 
   5 -10   3       27.05       31.56      5.61 o 
   6 -10   3       44.37       46.40      6.82 o 
   7 -10   3       11.24       12.53      5.30 o 
   8 -10   3        0.38       -3.15      4.25 o 
   9 -10   3        3.22        8.22      5.47 o 
  10 -10   3       13.57       14.49      6.40 o 
  -6  -9   3        3.92        1.94      6.88 o 
  -5  -9   3        8.99       11.37      7.28 o 
  -4  -9   3        1.61       -3.15      5.22 o 
  -3  -9   3       18.79       23.78      7.14 o 
  -2  -9   3        9.88        2.01      5.00 o 
  -1  -9   3        5.68       10.41      4.04 o 
   0  -9   3        1.31        0.24      2.52 o 
   1  -9   3        6.07       10.71      2.98 o 
   2  -9   3        0.56        1.87      2.15 o 
   3  -9   3      149.96      143.22      4.92 o 
   4  -9   3        3.13        5.12      3.76 o 
   5  -9   3        1.02       -1.88      3.66 o 
   6  -9   3        0.62        2.82      3.91 o 
   7  -9   3        0.06        6.28      4.05 o 
   8  -9   3        1.79       -3.37      4.05 o 
   9  -9   3        7.01        4.59      4.93 o 
  10  -9   3        5.41        8.67      9.52 o 
  11  -9   3       15.12       19.72      6.87 o 
  -7  -8   3        3.92        6.74      7.00 o 
  -6  -8   3       12.33        9.69      7.17 o 
  -5  -8   3       17.01       18.51      6.94 o 
  -4  -8   3        4.13        2.53      5.43 o 
  -3  -8   3       98.62       82.33      9.92 o 
  -2  -8   3        7.49        3.06      4.66 o 
  -1  -8   3        9.14        3.18      2.48 o 
   0  -8   3        4.42        5.12      3.09 o 
   1  -8   3        6.10        4.73      2.40 o 
   2  -8   3      240.73      237.92      7.33 o 
   3  -8   3      238.83      236.73      5.37 o 
   4  -8   3       22.99       25.43      4.58 o 
   5  -8   3       70.44       76.85      6.55 o 
   6  -8   3       72.05       86.08      7.15 o 
   7  -8   3        1.70        4.65      4.34 o 
   8  -8   3        8.21       14.35      4.91 o 
   9  -8   3       16.04       14.33      5.40 o 
  10  -8   3        7.70       12.25      5.76 o 
  11  -8   3       20.07       10.54      8.05 o 
  -8  -7   3        1.53        6.38      6.94 o 
  -7  -7   3        4.89        3.82      6.26 o 
  -6  -7   3        0.19       -6.58      4.39 o 
  -5  -7   3       24.12       29.08      7.92 o 
  -4  -7   3       17.14       32.41      7.53 o 
  -3  -7   3       36.36       51.45      7.99 o 
  -2  -7   3       14.68       17.53      3.16 o 
  -1  -7   3        1.26        0.15      2.01 o 
   0  -7   3      108.08      102.28      5.91 o 
   1  -7   3      299.00      305.43      6.39 o 
   2  -7   3       76.56       78.29      4.95 o 
   3  -7   3      421.86      402.72      6.31 o 
   4  -7   3      116.97      112.73      6.88 o 
   5  -7   3      209.81      217.65     17.00 o 
   6  -7   3       22.23       20.90      4.65 o 
   7  -7   3       15.70        8.37      4.62 o 
   8  -7   3        4.49       -1.65      4.15 o 
   9  -7   3       54.72       66.33     15.06 o 
  10  -7   3        8.00        6.31     12.35 o 
  11  -7   3       15.55       23.38      8.96 o 
  -8  -6   3        0.16       -3.26      5.38 o 
  -7  -6   3        0.13        3.97      6.26 o 
  -6  -6   3       34.40       26.18      7.92 o 
  -5  -6   3      181.76      161.80     12.88 o 
  -4  -6   3        2.19        0.15      4.72 o 
  -3  -6   3       18.81       12.50      3.07 o 
  -2  -6   3       11.73       11.58      2.71 o 
  -1  -6   3       98.87      133.36     18.42 o 
   0  -6   3      113.70      123.24      4.65 o 
   1  -6   3        0.29        2.73      1.56 o 
   2  -6   3      945.70      895.58     11.53 o 
   3  -6   3      634.03      629.15      8.84 o 
   4  -6   3     1667.05     1749.45     25.74 o 
   5  -6   3      845.94      945.46     18.35 o 
   6  -6   3       16.25       18.81      4.51 o 
   7  -6   3       50.87       56.25      6.32 o 
   8  -6   3        1.15        1.95      5.83 o 
   9  -6   3       65.19       82.45     17.16 o 
  10  -6   3       19.53       14.94      7.46 o 
  11  -6   3       18.25       26.61      8.69 o 
  -9  -5   3        5.59        2.43      6.81 o 
  -8  -5   3        1.04        0.09      5.75 o 
  -7  -5   3       16.85       18.99      7.13 o 
  -6  -5   3      223.67      223.54     15.01 o 
  -5  -5   3      246.27      216.08     14.04 o 
  -4  -5   3        2.74        2.37      2.11 o 
  -3  -5   3      113.32       91.09      5.07 o 
  -2  -5   3        0.07       -1.45      1.88 o 
  -1  -5   3        9.15       11.81      2.49 o 
   0  -5   3       10.31       11.38      2.44 o 
   1  -5   3      189.10      185.94      4.85 o 
   2  -5   3      451.96      565.75      8.10 o 
   3  -5   3      127.32      158.21      6.62 o 
   4  -5   3     4686.52     4614.93     61.26 o 
   5  -5   3      759.98      762.06     15.77 o 
   6  -5   3        8.81        8.16      3.95 o 
   7  -5   3        3.67       -0.18      3.74 o 
   8  -5   3       42.58       50.05      6.56 o 
   9  -5   3       34.20       24.15      7.43 o 
  10  -5   3       77.60       81.20     11.04 o 
  11  -5   3       15.84        6.50      7.24 o 
  -9  -4   3        7.31        8.05      7.15 o 
  -8  -4   3        6.55       15.13      6.65 o 
  -7  -4   3        0.90        3.99      5.27 o 
  -6  -4   3        9.61        4.42      3.51 o 
  -5  -4   3      380.10      353.43      8.17 o 
  -4  -4   3       67.70       83.89      4.18 o 
  -3  -4   3       15.34       19.85      2.50 o 
  -2  -4   3      468.46      500.48     10.45 o 
  -1  -4   3      468.43      489.93      9.45 o 
   0  -4   3       48.06       42.21      3.05 o 
   1  -4   3      216.56      213.03      6.10 o 
   2  -4   3      415.19      338.67      5.23 o 
   3  -4   3     8572.15     8812.02     84.93 o 
   4  -4   3     4795.92     4663.32     50.45 o 
   5  -4   3        6.16        2.16      3.15 o 
   6  -4   3        1.92        1.83      1.74 o 
   7  -4   3       53.22       56.29      6.29 o 
   8  -4   3      163.87      161.48     12.54 o 
   9  -4   3      104.02      105.48     11.28 o 
  10  -4   3       39.77       37.06      9.38 o 
  11  -4   3        4.05       -1.82      6.87 o 
 -10  -3   3        0.90        2.46      6.82 o 
  -9  -3   3        3.21        6.98      6.45 o 
  -8  -3   3        4.27        4.22      5.84 o 
  -7  -3   3       24.66       30.36      3.82 o 
  -6  -3   3      200.08      223.60      7.14 o 
  -5  -3   3      195.25      206.79      6.26 o 
  -4  -3   3      203.65      184.72      7.78 o 
  -3  -3   3     1556.74     1658.40     20.96 o 
  -2  -3   3       72.42       81.91      3.48 o 
  -1  -3   3      236.69      274.60      5.29 o 
   0  -3   3     1021.28     1049.88     11.25 o 
   1  -3   3      364.77      427.61      6.04 o 
   2  -3   3       15.66       32.87      3.19 o 
   3  -3   3     1124.53     1204.97     33.54 o 
   4  -3   3      440.22      501.18      7.20 o 
   5  -3   3       52.52       55.74      3.09 o 
   6  -3   3      165.14      198.89      5.92 o 
   7  -3   3      220.64      220.96     13.11 o 
   8  -3   3      198.37      194.28     13.36 o 
   9  -3   3       29.23       17.89      7.11 o 
  10  -3   3       21.87       13.86      7.39 o 
  11  -3   3       12.22        8.05      7.76 o 
 -10  -2   3        4.59        6.40      6.80 o 
  -9  -2   3        7.94        6.33      6.15 o 
  -8  -2   3       39.79       38.70      3.75 o 
  -7  -2   3      110.71      114.70      5.78 o 
  -6  -2   3       88.77      104.01      5.38 o 
  -5  -2   3      221.83      244.78      6.65 o 
  -4  -2   3      671.22      683.92     34.02 o 
  -3  -2   3      427.97      412.33      8.73 o 
  -2  -2   3      681.34      722.32     11.32 o 
  -1  -2   3      158.37      176.85      3.96 o 
   0  -2   3      115.88       83.88      3.24 o 
   1  -2   3     1160.02     1096.35     14.00 o 
   2  -2   3     1976.04     2193.06     24.77 o 
   3  -2   3      113.19      101.86      2.56 o 
   4  -2   3      498.00      422.11      9.19 o 
   5  -2   3       71.14       51.78      3.79 o 
   6  -2   3       31.10       20.70      3.37 o 
   7  -2   3      112.70      108.69      6.30 o 
   8  -2   3      190.21      158.46     12.61 o 
   9  -2   3        1.57        7.25      6.35 o 
  10  -2   3       23.15       37.18      9.39 o 
  11  -2   3       12.23        7.37      7.80 o 
 -11  -1   3        0.27       -0.69      6.49 o 
 -10  -1   3        6.01       11.04      6.63 o 
  -9  -1   3        0.02        0.02      2.69 o 
  -8  -1   3      129.32      122.18      5.37 o 
  -7  -1   3        0.02       -2.52      1.95 o 
  -6  -1   3        0.83        6.51      2.43 o 
  -5  -1   3        0.26       -2.83      1.93 o 
  -4  -1   3        1.86        6.22      2.45 o 
  -3  -1   3       25.59       19.61      2.68 o 
  -2  -1   3    10342.16    11131.77    101.75 o 
  -1  -1   3      668.15      521.94      5.31 o 
   0  -1   3     1923.35     2140.93     17.90 o 
   1  -1   3        0.45        2.16      1.25 o 
   2  -1   3     5263.50     5856.10     39.69 o 
   3  -1   3      169.00      135.87      3.70 o 
   4  -1   3       39.95       42.79      2.72 o 
   5  -1   3       75.99       70.39      3.73 o 
   6  -1   3        0.83       -1.62      3.07 o 
   7  -1   3      206.82      208.69      8.62 o 
   8  -1   3      140.58      150.20      8.29 o 
   9  -1   3       38.73       30.73      8.45 o 
  10  -1   3        0.26        4.33      7.10 o 
 -11   0   3        0.89       -3.63      5.84 o 
 -10   0   3        0.23       -3.90      3.18 o 
  -9   0   3        7.39        9.01      2.98 o 
  -8   0   3       50.80       52.10      3.83 o 
  -7   0   3        0.06       -0.43      2.09 o 
  -6   0   3       60.29       61.22      3.88 o 
  -5   0   3       88.19       96.90      4.14 o 
  -4   0   3     1746.52     2085.93     25.92 o 
  -3   0   3      203.35      180.57      5.96 o 
  -2   0   3     2006.72     1963.11     22.47 o 
  -1   0   3        2.86       19.93      0.99 o 
   0   0   3     1838.53     1716.21     26.97 o 
   1   0   3     3335.74     3464.36     34.57 o 
   2   0   3      211.53      202.28      5.99 o 
   3   0   3      388.92      385.03      6.70 o 
   4   0   3       83.98       91.31      4.03 o 
   5   0   3       40.04       39.35      6.16 o 
   6   0   3       30.99       39.97      4.71 o 
   7   0   3      135.40      138.26      7.86 o 
   8   0   3       48.11       51.04      6.03 o 
   9   0   3       28.78       43.71      9.58 o 
  10   0   3       11.13       10.69      7.79 o 
 -11   1   3        2.27       -1.84      4.24 o 
 -10   1   3        7.87       13.54      3.89 o 
  -9   1   3       63.24       58.77      4.30 o 
  -8   1   3        0.43        0.85      2.22 o 
  -7   1   3        6.73        7.98      2.67 o 
  -6   1   3        2.84        4.92      2.23 o 
  -5   1   3       83.36       94.65      3.98 o 
  -4   1   3      330.37      303.85      7.65 o 
  -3   1   3        1.19        2.02      1.28 o 
  -2   1   3      744.74      654.03      6.02 o 
  -1   1   3    15531.31    15506.33    189.90 o 
   0   1   3     6151.74     5985.08     45.64 o 
   1   1   3     5694.62     5704.26     58.89 o 
   2   1   3     1072.72     1189.27     16.42 o 
   3   1   3      221.26      229.60     13.52 o 
   4   1   3      304.47      247.83      7.81 o 
   5   1   3       63.23       69.12      5.22 o 
   6   1   3      112.36      102.37      5.52 o 
   7   1   3      158.23      170.33      8.91 o 
   8   1   3       52.81       49.40      6.23 o 
   9   1   3        8.82       11.41      4.83 o 
  10   1   3        0.21        6.71      7.48 o 
 -11   2   3        0.02       -1.76      6.39 o 
 -10   2   3       14.53        7.66      3.82 o 
  -9   2   3       51.55       59.36      4.24 o 
  -8   2   3       19.14       23.88      3.52 o 
  -7   2   3       36.12       34.22      3.51 o 
  -6   2   3       59.36       68.12      4.26 o 
  -5   2   3      103.59      127.66      4.57 o 
  -4   2   3      289.88      303.09      4.84 o 
  -3   2   3      523.13      604.65      6.53 o 
  -2   2   3     3529.96     3655.81     36.92 o 
  -1   2   3      320.70      269.29      4.88 o 
   0   2   3      427.47      385.96      5.02 o 
   1   2   3      883.35     1033.72     11.24 o 
   2   2   3      532.43      518.51     10.70 o 
   3   2   3     1721.44     1739.23     23.89 o 
   4   2   3     1208.17     1239.92     20.35 o 
   5   2   3       12.38        9.97      3.44 o 
   6   2   3      235.59      242.83      9.98 o 
   7   2   3      133.28      145.65     14.71 o 
   8   2   3        1.37       -0.98      4.10 o 
   9   2   3        1.01        9.60      4.74 o 
  10   2   3        0.23        4.33      7.89 o 
 -11   3   3       20.03       17.77      8.43 o 
 -10   3   3        0.05       -2.60      3.04 o 
  -9   3   3        2.86        4.90      2.62 o 
  -8   3   3       11.71        7.67      2.89 o 
  -7   3   3        6.85       14.70      2.89 o 
  -6   3   3      272.92      261.50      5.79 o 
  -5   3   3        0.70        5.03      2.07 o 
  -4   3   3      906.18      975.27     10.17 o 
  -3   3   3      479.79      392.12      5.50 o 
  -2   3   3      522.25      398.54      6.73 o 
  -1   3   3      639.49      628.60      8.11 o 
   0   3   3     2695.41     2908.04     21.70 o 
   1   3   3     3936.43     3867.60     32.38 o 
   2   3   3     2369.72     2330.68     22.78 o 
   3   3   3     1128.38     1062.30     18.45 o 
   4   3   3      926.32      907.41     17.88 o 
   5   3   3      103.92       98.36      7.84 o 
   6   3   3      196.62      203.40     12.66 o 
   7   3   3       26.55       24.10      5.32 o 
   8   3   3        0.45       -0.59      4.18 o 
   9   3   3       10.45       17.29      5.68 o 
 -12   4   3       12.23       14.85      9.01 o 
 -11   4   3       14.60        8.86      8.22 o 
 -10   4   3       24.61       16.59      7.79 o 
  -9   4   3        0.01       -1.00      2.69 o 
  -8   4   3       15.31       13.14      3.14 o 
  -7   4   3       42.74       58.54      3.71 o 
  -6   4   3       97.65      122.35      5.92 o 
  -5   4   3      441.83      376.04      6.49 o 
  -4   4   3     1536.58     1364.18     13.23 o 
  -3   4   3      624.02      591.64      7.54 o 
  -2   4   3       44.43       40.22      2.62 o 
  -1   4   3      431.50      447.53      6.15 o 
   0   4   3       96.64       90.36      2.60 o 
   1   4   3      988.71      788.33     19.00 o 
   2   4   3     1186.03     1142.02     20.05 o 
   3   4   3      852.34      803.01     17.48 o 
   4   4   3      685.15      705.13     16.62 o 
   5   4   3      288.09      314.53     11.90 o 
   6   4   3       17.74       15.74      4.88 o 
   7   4   3        9.51        9.03      4.80 o 
   8   4   3        2.65        6.47      6.60 o 
   9   4   3        5.17        6.60      5.28 o 
 -12   5   3        5.45       10.41      9.08 o 
 -11   5   3        0.80       -8.82      5.88 o 
 -10   5   3        2.36        1.65      6.51 o 
  -9   5   3       81.00       70.31      5.37 o 
  -8   5   3        3.66        5.13      2.64 o 
  -7   5   3       10.43       12.12      2.63 o 
  -6   5   3      139.04      138.68      4.66 o 
  -5   5   3      518.21      532.10     12.86 o 
  -4   5   3       68.04       70.18      3.10 o 
  -3   5   3      534.12      653.31      8.46 o 
  -2   5   3      347.27      387.35      7.34 o 
  -1   5   3      182.87      257.40      7.60 o 
   0   5   3       64.86       59.29      3.19 o 
   1   5   3      211.82      217.31      8.31 o 
   2   5   3      700.45      723.88     16.12 o 
   3   5   3      581.08      657.43     16.21 o 
   4   5   3      169.97      186.76      9.48 o 
   5   5   3        4.90        6.41      4.27 o 
   6   5   3        4.35        6.37      4.93 o 
   7   5   3        6.91        5.80      4.83 o 
   8   5   3        7.93       10.54      7.42 o 
 -11   6   3        1.16       -0.70      7.12 o 
 -10   6   3        1.12        1.71      6.13 o 
  -9   6   3      167.09      174.91      7.57 o 
  -8   6   3       18.39       23.57      6.42 o 
  -7   6   3       22.26       23.60      3.03 o 
  -6   6   3      175.36      181.37      5.51 o 
  -5   6   3      256.95      246.20      6.59 o 
  -4   6   3      421.64      410.64      7.80 o 
  -3   6   3     1768.04     1637.14     14.31 o 
  -2   6   3      228.97      222.53      7.48 o 
  -1   6   3        6.56       22.07      2.59 o 
   0   6   3      286.50      332.88      7.14 o 
   1   6   3      503.56      553.07     13.99 o 
   2   6   3      370.42      377.90     12.22 o 
   3   6   3        2.85        4.26      7.40 o 
   4   6   3        4.41        5.99      4.20 o 
   5   6   3       35.07       29.71      6.23 o 
   6   6   3      103.46      106.33     25.94 o 
   7   6   3        4.30       12.16      5.73 o 
 -11   7   3        0.01        1.02      6.65 o 
 -10   7   3       11.53       22.66      8.60 o 
  -9   7   3       15.52       21.51      4.25 o 
  -8   7   3      439.63      438.62     14.67 o 
  -7   7   3       73.31       76.44      4.42 o 
  -6   7   3      480.59      461.38      9.82 o 
  -5   7   3      280.75      268.01      7.29 o 
  -4   7   3       93.50       85.98      3.22 o 
  -3   7   3        6.55        3.34      2.27 o 
  -2   7   3       65.94       59.04      4.88 o 
  -1   7   3      338.39      344.72      7.67 o 
   0   7   3       12.54        7.16      4.68 o 
   1   7   3      197.54      190.86      9.72 o 
   2   7   3        4.98        0.66      3.60 o 
   3   7   3       22.15       20.76      5.05 o 
   4   7   3        0.12       -5.36      3.58 o 
   5   7   3       92.82       82.28      8.61 o 
   6   7   3        3.10        6.93      5.48 o 
   7   7   3        0.03       -3.13      5.48 o 
 -11   8   3        3.98       10.03      8.65 o 
 -10   8   3       40.39       33.63      9.99 o 
  -9   8   3       32.07       35.82      6.69 o 
  -8   8   3      454.20      429.38     11.78 o 
  -7   8   3       98.62       92.84      5.73 o 
  -6   8   3       16.40       23.46      4.41 o 
  -5   8   3       89.87       85.06      4.83 o 
  -4   8   3       67.23       58.83      3.31 o 
  -3   8   3      258.97      258.61      7.51 o 
  -2   8   3      974.61      937.61     14.39 o 
  -1   8   3      439.03      441.42     13.08 o 
   0   8   3       65.08       63.16      6.28 o 
   1   8   3      114.39      117.74     23.06 o 
   2   8   3        0.65       -4.32      3.47 o 
   3   8   3        0.12       -1.17      4.00 o 
   4   8   3        0.09       -5.46      3.93 o 
   5   8   3       53.70       65.72     10.77 o 
   6   8   3        9.95        1.60      5.84 o 
 -11   9   3        0.13       -1.52      7.15 o 
 -10   9   3       44.29       29.53     10.03 o 
  -9   9   3       37.90       39.60      6.13 o 
  -8   9   3       50.57       49.72      5.15 o 
  -7   9   3      156.45      171.19     18.79 o 
  -6   9   3        9.04        9.41      2.85 o 
  -5   9   3       40.23       45.82      4.33 o 
  -4   9   3       40.87       54.94      4.23 o 
  -3   9   3      191.59      199.60      7.76 o 
  -2   9   3      385.12      414.78     13.03 o 
  -1   9   3      177.24      197.51      9.71 o 
   0   9   3      113.23       96.03     16.02 o 
   1   9   3       32.04       26.67      5.55 o 
   2   9   3        9.48       11.49      5.18 o 
   3   9   3       12.60        6.90      5.20 o 
   4   9   3        1.96        6.50      5.23 o 
   5   9   3        5.92        5.36      7.55 o 
 -10  10   3       17.86       21.46      9.27 o 
  -9  10   3        6.31        1.54      5.27 o 
  -8  10   3       29.29       21.96      4.39 o 
  -7  10   3       78.87       89.59      6.19 o 
  -6  10   3       62.26       77.60      4.85 o 
  -5  10   3       10.73       15.21      2.81 o 
  -4  10   3       22.49       24.57      3.39 o 
  -3  10   3       75.27       71.33     10.02 o 
  -2  10   3      284.39      287.42     17.45 o 
  -1  10   3      123.39      112.69      8.33 o 
   0  10   3      144.92      129.16      9.14 o 
   1  10   3       40.83       53.22      7.15 o 
   2  10   3       27.34       22.35      6.79 o 
   3  10   3        2.68       12.78      5.78 o 
   4  10   3        2.38        2.87      5.35 o 
 -10  11   3        3.38       -0.82      7.48 o 
  -9  11   3        4.89        4.78      7.14 o 
  -8  11   3       29.35       33.97      5.24 o 
  -7  11   3       35.02       38.31      7.45 o 
  -6  11   3        0.50       -3.10      3.08 o 
  -5  11   3        3.17       -1.51      2.60 o 
  -4  11   3       10.24        7.55      3.72 o 
  -3  11   3      225.30      227.76     10.95 o 
  -2  11   3      435.37      489.46     15.66 o 
  -1  11   3       36.71       48.80      7.03 o 
   0  11   3       38.83       41.91      7.16 o 
   1  11   3       30.00       28.81      9.53 o 
   2  11   3       22.08       21.85     11.35 o 
   3  11   3        8.42       13.10      6.50 o 
  -9  12   3       34.09       49.60     11.50 o 
  -8  12   3        5.79        7.45      4.47 o 
  -7  12   3       25.11       37.42      5.45 o 
  -6  12   3        4.52        5.20      4.88 o 
  -5  12   3       46.67       61.63     11.09 o 
  -4  12   3       55.58       74.61      6.62 o 
  -3  12   3       78.88       88.91     10.08 o 
  -2  12   3       30.88       29.36      8.56 o 
  -1  12   3       11.23       17.29      5.93 o 
   0  12   3        9.49        7.98      5.56 o 
   1  12   3       34.22       21.18      6.81 o 
  -8  13   3        0.07       -2.23      4.49 o 
  -7  13   3        1.12        0.08      7.65 o 
  -6  13   3       23.27       14.70      9.26 o 
  -5  13   3       20.43       34.99     10.27 o 
  -4  13   3      101.30      113.32      7.71 o 
  -3  13   3       71.84       73.95      8.32 o 
  -2  13   3       34.95       10.17     22.96 o 
  -1  13   3       17.78        7.61      8.15 o 
   0  13   3        0.92       -4.89      4.96 o 
  -5  14   3       53.07       81.56     14.28 o 
  -4  14   3       38.32       24.54      9.65 o 
   1 -14   4        2.45       -5.96      8.19 o 
   2 -14   4       20.01       14.45      9.71 o 
   3 -14   4       13.16       10.21      9.00 o 
   4 -14   4       25.13       21.29     11.40 o 
   5 -14   4       41.89       30.43     12.68 o 
   6 -14   4       79.52       97.30     10.41 o 
  -1 -13   4        0.09       -4.51      5.72 o 
   0 -13   4        8.05       13.84      9.79 o 
   1 -13   4       14.07       -1.82      7.26 o 
   2 -13   4       20.27       19.26      9.18 o 
   3 -13   4       52.14       65.57      8.40 o 
   4 -13   4       77.38       81.64      8.92 o 
   5 -13   4       73.19       88.86      9.36 o 
   6 -13   4       27.12       33.20      9.40 o 
   7 -13   4       55.67       73.67     21.30 o 
   8 -13   4       16.26       28.79      7.41 o 
  -3 -12   4       11.76        5.56      6.90 o 
  -2 -12   4       14.93       13.51      7.48 o 
  -1 -12   4       14.54        2.52      6.05 o 
   0 -12   4       17.25       17.88      6.82 o 
   1 -12   4       26.92       44.56     10.29 o 
   2 -12   4       74.29       70.06     11.69 o 
   3 -12   4      152.48      159.08     10.48 o 
   4 -12   4      140.98      139.54     10.10 o 
   5 -12   4       54.16       62.30     11.21 o 
   6 -12   4       18.98       28.67      6.56 o 
   7 -12   4       20.70       18.26      6.38 o 
   8 -12   4       36.70       39.21      7.46 o 
   9 -12   4       10.00        8.24      6.20 o 
  -4 -11   4       11.89        0.85      6.70 o 
  -3 -11   4       27.33       12.08      6.80 o 
  -2 -11   4       37.58       43.64      8.97 o 
  -1 -11   4      103.78      115.36     11.89 o 
   0 -11   4       28.88       25.57      6.99 o 
   1 -11   4       27.19       25.47      5.24 o 
   2 -11   4      242.91      238.72     11.49 o 
   3 -11   4      123.93      132.80      9.20 o 
   4 -11   4       88.33       83.52      8.12 o 
   5 -11   4       17.99       23.18      5.79 o 
   6 -11   4        1.75       -0.79      7.36 o 
   7 -11   4        2.81        3.66      7.21 o 
   8 -11   4       18.36       31.30      7.18 o 
   9 -11   4        2.03        7.95      5.96 o 
  -5 -10   4        1.45       -3.15      6.15 o 
  -4 -10   4        8.77        1.61      5.99 o 
  -3 -10   4        7.96        9.61      6.47 o 
  -2 -10   4       85.29       88.70     11.13 o 
  -1 -10   4       62.89       72.43      9.61 o 
   0 -10   4      115.46      124.44     10.76 o 
   1 -10   4       86.32       97.30      7.23 o 
   2 -10   4      303.49      308.38     10.83 o 
   3 -10   4       42.12       35.40      7.66 o 
   4 -10   4      141.00      153.97     11.59 o 
   5 -10   4       11.61       10.68      4.58 o 
   6 -10   4       30.25       16.58      5.67 o 
   7 -10   4        3.78        4.96      4.67 o 
   8 -10   4        0.30       11.91      5.25 o 
   9 -10   4        9.47        6.27      9.83 o 
  10 -10   4        8.68       12.42      6.29 o 
  -6  -9   4       10.82        7.84      7.35 o 
  -5  -9   4        1.61       -5.40      4.80 o 
  -4  -9   4       33.07       25.39      8.02 o 
  -3  -9   4      147.74      148.09     13.11 o 
  -2  -9   4      191.15      206.13     13.94 o 
  -1  -9   4      155.90      141.61     11.20 o 
   0  -9   4      144.72      114.78      9.44 o 
   1  -9   4       22.28       25.49      3.66 o 
   2  -9   4       58.46       61.09      4.48 o 
   3  -9   4      265.04      259.78     13.37 o 
   4  -9   4      275.80      275.74     11.01 o 
   5  -9   4        1.02       -5.19      3.46 o 
   6  -9   4        0.43        0.83      3.98 o 
   7  -9   4        9.98       12.04      5.16 o 
   8  -9   4       10.49       12.08      5.18 o 
   9  -9   4        2.28       -0.46      8.37 o 
  10  -9   4        0.84       -0.33      5.03 o 
  -7  -8   4       17.07       12.99      7.75 o 
  -6  -8   4        5.29        9.69      6.88 o 
  -5  -8   4       17.65       14.98      7.07 o 
  -4  -8   4       30.54       20.44      6.86 o 
  -3  -8   4       77.45       61.05      9.04 o 
  -2  -8   4       59.45       54.81      7.99 o 
  -1  -8   4      419.74      421.89     11.02 o 
   0  -8   4      256.49      266.28     12.61 o 
   1  -8   4      247.34      227.23      7.05 o 
   2  -8   4       58.68       49.30      3.78 o 
   3  -8   4      318.67      312.24      7.37 o 
   4  -8   4      150.07      148.07      8.17 o 
   5  -8   4      150.14      129.78      9.04 o 
   6  -8   4       28.20       20.27     12.43 o 
   7  -8   4       40.59       33.48      6.02 o 
   8  -8   4        4.74        3.85      4.65 o 
   9  -8   4        1.22        0.47      8.93 o 
  10  -8   4        3.35        0.74      5.27 o 
  11  -8   4        0.23       -1.68      6.38 o 
  -8  -7   4        5.06       -0.34      6.60 o 
  -7  -7   4       17.39        7.72      6.88 o 
  -6  -7   4       23.85       24.20      8.08 o 
  -5  -7   4       47.95       33.12      8.18 o 
  -4  -7   4       11.73       10.17      5.65 o 
  -3  -7   4       92.99      101.64     10.06 o 
  -2  -7   4      258.28      248.64     18.29 o 
  -1  -7   4      157.13      149.91      7.65 o 
   0  -7   4      559.60      501.93     11.71 o 
   1  -7   4      290.39      259.70      6.89 o 
   2  -7   4      188.24      188.73      8.91 o 
   3  -7   4      295.82      303.51      6.44 o 
   4  -7   4       60.51       70.43      5.95 o 
   5  -7   4      142.68      163.81      8.54 o 
   6  -7   4       26.23       19.36      5.00 o 
   7  -7   4      203.97      196.81     12.04 o 
   8  -7   4       69.40       69.97      7.52 o 
   9  -7   4        0.76       -1.69      4.18 o 
  10  -7   4        0.57        0.74      5.82 o 
  11  -7   4        0.04       -1.06      7.28 o 
  -8  -6   4       22.62       38.24      9.53 o 
  -7  -6   4       18.75       15.26      7.18 o 
  -6  -6   4      134.39      136.21     13.25 o 
  -5  -6   4        0.15        1.31      4.75 o 
  -4  -6   4       81.68       84.89      7.26 o 
  -3  -6   4       70.63       70.47      4.97 o 
  -2  -6   4       90.91       75.25      4.87 o 
  -1  -6   4      122.36      115.07      5.78 o 
   0  -6   4     1260.70     1339.55     19.49 o 
   1  -6   4      684.02      698.37     10.60 o 
   2  -6   4        0.66        0.99      1.54 o 
   3  -6   4      440.75      422.85      6.68 o 
   4  -6   4      198.51      182.20      8.03 o 
   5  -6   4      313.55      311.90     10.71 o 
   6  -6   4      163.42      160.34      8.70 o 
   7  -6   4      156.98      152.95     13.93 o 
   8  -6   4       68.67       57.05      6.83 o 
   9  -6   4        1.50       -2.92      5.73 o 
  10  -6   4        5.05       10.92      6.89 o 
  11  -6   4        0.88       -4.47      6.14 o 
  -9  -5   4        6.39        5.04      7.12 o 
  -8  -5   4       52.94       43.84      9.90 o 
  -7  -5   4        0.19        2.44      5.74 o 
  -6  -5   4        0.37        1.44      5.15 o 
  -5  -5   4       55.41       47.55      7.39 o 
  -4  -5   4      387.24      387.47      8.74 o 
  -3  -5   4      161.56      154.76      6.54 o 
  -2  -5   4      432.73      448.01     10.42 o 
  -1  -5   4      800.88      808.42     13.80 o 
   0  -5   4      374.76      391.58      7.97 o 
   1  -5   4     1105.70     1110.07     16.21 o 
   2  -5   4       34.32       73.38      3.08 o 
   3  -5   4        9.67       22.23      3.59 o 
   4  -5   4      722.11      660.36     14.13 o 
   5  -5   4      469.57      481.90     12.77 o 
   6  -5   4      256.87      249.08     10.26 o 
   7  -5   4      162.34      158.80     11.79 o 
   8  -5   4       34.99       37.99      6.88 o 
   9  -5   4        9.50       18.28      7.28 o 
  10  -5   4        2.11       -6.87      5.97 o 
  11  -5   4        2.42        2.05      6.77 o 
  -9  -4   4       13.71       27.13      8.71 o 
  -8  -4   4       34.68       30.31      8.33 o 
  -7  -4   4       23.26       29.99      7.75 o 
  -6  -4   4       74.17       72.65      4.77 o 
  -5  -4   4      703.40      694.07     12.08 o 
  -4  -4   4      550.74      565.95     10.15 o 
  -3  -4   4      408.48      351.61      7.54 o 
  -2  -4   4      413.88      366.95      8.84 o 
  -1  -4   4      101.30      110.31      3.95 o 
   0  -4   4       77.74       66.10      3.15 o 
   1  -4   4      603.86      561.54      8.54 o 
   2  -4   4      602.03      654.11      8.28 o 
   3  -4   4        8.62       10.10      3.00 o 
   4  -4   4     5270.16     5418.43     57.93 o 
   5  -4   4        9.64       14.85      4.00 o 
   6  -4   4        1.42        1.42      3.72 o 
   7  -4   4        9.68       12.27      7.92 o 
   8  -4   4       20.31        8.59      6.21 o 
   9  -4   4       12.92        9.56      6.86 o 
  10  -4   4        0.03        1.52      6.36 o 
  11  -4   4        0.72       -8.88      5.92 o 
 -10  -3   4        3.08        4.20      6.62 o 
  -9  -3   4       31.93       24.88      8.62 o 
  -8  -3   4        4.71       -0.35      5.31 o 
  -7  -3   4       10.74       14.16      3.40 o 
  -6  -3   4      516.81      462.00     10.94 o 
  -5  -3   4      359.69      361.19      8.54 o 
  -4  -3   4     1030.19     1023.54     14.07 o 
  -3  -3   4     1855.41     1922.10     20.31 o 
  -2  -3   4     1005.97     1079.43     16.01 o 
  -1  -3   4      119.28      117.19      4.43 o 
   0  -3   4      120.29      102.86      4.22 o 
   1  -3   4      226.66      241.66      6.97 o 
   2  -3   4      240.89      252.44      7.12 o 
   3  -3   4      168.91      150.77      6.40 o 
   4  -3   4     1203.90     1126.28     12.74 o 
   5  -3   4      110.61      124.83      4.21 o 
   6  -3   4       45.84       37.64      3.97 o 
   7  -3   4        2.72        9.81      6.11 o 
   8  -3   4       46.79       48.12      8.58 o 
   9  -3   4        4.75        6.25      6.50 o 
  10  -3   4        0.44        2.08      6.66 o 
  11  -3   4        3.00        6.93      8.02 o 
 -10  -2   4       25.33       35.11      9.19 o 
  -9  -2   4        7.97        9.57      6.72 o 
  -8  -2   4        9.81        9.20      2.87 o 
  -7  -2   4       66.39       70.18      4.99 o 
  -6  -2   4        5.16       -0.11      2.53 o 
  -5  -2   4      334.51      335.67      8.05 o 
  -4  -2   4     5628.22     5569.87     57.51 o 
  -3  -2   4     1944.85     1970.91     24.63 o 
  -2  -2   4       95.88       58.72      3.82 o 
  -1  -2   4        4.91        2.78      1.25 o 
   0  -2   4        0.88        0.91      1.46 o 
   1  -2   4      250.54      232.26      6.07 o 
   2  -2   4      703.68      609.54      8.09 o 
   3  -2   4     1891.08     1987.87     16.25 o 
   4  -2   4        0.68        4.12      1.39 o 
   5  -2   4        2.68        7.82      2.09 o 
   6  -2   4      149.14      147.09     10.07 o 
   7  -2   4       33.00       35.83      8.07 o 
   8  -2   4       69.49       71.76      9.73 o 
   9  -2   4        1.35        4.70      6.42 o 
  10  -2   4        1.05        7.47      7.21 o 
 -11  -1   4        1.77        5.82      6.86 o 
 -10  -1   4       30.11       33.33      9.10 o 
  -9  -1   4       27.08       40.61      4.81 o 
  -8  -1   4      148.94      170.04      6.52 o 
  -7  -1   4       25.86       28.13      3.10 o 
  -6  -1   4        4.18        3.90      2.12 o 
  -5  -1   4      225.66      228.39      8.11 o 
  -4  -1   4     4209.74     4258.38     46.06 o 
  -3  -1   4     2586.49     2563.62     29.97 o 
  -2  -1   4       17.51       21.38      2.96 o 
  -1  -1   4      567.68      520.77      5.60 o 
   0  -1   4       85.84       77.06      2.86 o 
   1  -1   4     2398.04     2340.62     25.64 o 
   2  -1   4      424.85      390.41      5.49 o 
   3  -1   4       70.26       87.27      3.35 o 
   4  -1   4        4.61        9.25      2.92 o 
   5  -1   4        2.14        0.43      1.81 o 
   6  -1   4      260.06      263.29      7.15 o 
   7  -1   4        0.50       -1.10      2.83 o 
   8  -1   4       89.18      100.16     11.36 o 
   9  -1   4        3.93        6.47      6.97 o 
  10  -1   4        4.50       11.73      8.14 o 
 -11   0   4        2.40        6.08      7.20 o 
 -10   0   4       29.52       42.50      5.19 o 
  -9   0   4      144.85      166.61      7.69 o 
  -8   0   4      138.55      133.54      5.41 o 
  -7   0   4        3.17        2.54      2.21 o 
  -6   0   4      110.75      108.74      4.73 o 
  -5   0   4      214.30      205.14      5.54 o 
  -4   0   4     2553.36     2628.91     31.58 o 
  -3   0   4     1710.11     1761.44     22.54 o 
  -2   0   4       14.97       13.66      2.58 o 
  -1   0   4       40.46       69.06      2.61 o 
   0   0   4       14.13       24.45      2.50 o 
   1   0   4     1528.21     1719.25     19.66 o 
   2   0   4      442.51      488.02      7.50 o 
   3   0   4       76.87       67.48      3.30 o 
   4   0   4       87.15      100.50      4.75 o 
   5   0   4        8.93        0.58      3.48 o 
   6   0   4       98.21      110.87      5.48 o 
   7   0   4       34.59       24.84      4.60 o 
   8   0   4       66.77       61.67     12.87 o 
   9   0   4       42.87       28.95      8.94 o 
  10   0   4       14.23        5.56      7.82 o 
 -11   1   4       12.26       12.47      4.44 o 
 -10   1   4       83.27       90.73      6.80 o 
  -9   1   4      213.45      189.21      8.07 o 
  -8   1   4       77.68       73.08      6.46 o 
  -7   1   4      112.70      125.36      5.32 o 
  -6   1   4      636.63      648.25     10.47 o 
  -5   1   4      282.70      284.52      6.11 o 
  -4   1   4     3661.30     3991.19     33.38 o 
  -3   1   4       13.25        9.24      2.28 o 
  -2   1   4      735.91      803.26     12.79 o 
  -1   1   4      324.77      290.90      6.61 o 
   0   1   4      119.18      137.69      3.84 o 
   1   1   4     1509.51     1522.58     15.28 o 
   2   1   4      388.97      366.84      8.44 o 
   3   1   4      254.65      291.32      8.11 o 
   4   1   4        4.42        7.53      2.62 o 
   5   1   4       40.28       46.86      5.29 o 
   6   1   4       32.78       39.01      4.05 o 
   7   1   4       22.05       28.22      4.01 o 
   8   1   4       14.80       13.90      4.73 o 
   9   1   4        9.00       12.46      7.75 o 
  10   1   4        0.60        4.04      8.37 o 
 -11   2   4       26.35       22.56      4.82 o 
 -10   2   4       53.60       67.34      7.07 o 
  -9   2   4        4.94        6.23      3.29 o 
  -8   2   4       70.48       86.08      5.00 o 
  -7   2   4      288.42      286.45     12.35 o 
  -6   2   4      306.67      300.22      6.98 o 
  -5   2   4      349.73      338.99      9.22 o 
  -4   2   4       23.02       37.00      1.95 o 
  -3   2   4      297.48      381.93      4.81 o 
  -2   2   4      144.44      188.22      5.81 o 
  -1   2   4      512.55      490.82      9.38 o 
   0   2   4      192.84      204.90      4.06 o 
   1   2   4       62.09       53.47      2.86 o 
   2   2   4      358.19      336.52      6.39 o 
   3   2   4      505.91      540.78     12.11 o 
   4   2   4       30.83       33.19      4.16 o 
   5   2   4        0.10       -3.75      2.50 o 
   6   2   4        0.07        1.65      3.42 o 
   7   2   4        7.34        6.24      3.51 o 
   8   2   4       10.52       16.96      6.52 o 
   9   2   4        8.62        9.36      5.27 o 
 -11   3   4        6.01        8.49      8.18 o 
 -10   3   4        8.63       12.58      3.99 o 
  -9   3   4       11.98       14.62      4.74 o 
  -8   3   4      204.55      169.20      6.58 o 
  -7   3   4      473.13      427.16      9.09 o 
  -6   3   4      589.58      513.67      7.89 o 
  -5   3   4      778.24      714.95      8.72 o 
  -4   3   4      914.52      996.06     10.15 o 
  -3   3   4        7.71        8.99      1.47 o 
  -2   3   4      345.48      373.34      6.87 o 
  -1   3   4      498.96      473.10      7.33 o 
   0   3   4     2961.39     2936.18     24.66 o 
   1   3   4      785.20      869.72     10.77 o 
   2   3   4      229.47      205.70      4.80 o 
   3   3   4      241.55      250.27      6.43 o 
   4   3   4      183.28      169.13     12.29 o 
   5   3   4       13.70       15.29      4.25 o 
   6   3   4       37.83       26.43      5.15 o 
   7   3   4        1.29       -4.82      3.75 o 
   8   3   4       35.68       43.82      6.93 o 
   9   3   4        7.31       12.92      5.89 o 
 -11   4   4       13.54       19.06      8.68 o 
 -10   4   4        0.08       -0.90      3.70 o 
  -9   4   4       35.07       31.41      5.62 o 
  -8   4   4       51.66       57.70      4.45 o 
  -7   4   4      314.32      336.52      7.08 o 
  -6   4   4      133.84      157.85      5.44 o 
  -5   4   4        6.74       12.53      1.92 o 
  -4   4   4      110.41      126.85      3.88 o 
  -3   4   4      283.47      309.59      8.32 o 
  -2   4   4     2025.81     1972.84     19.83 o 
  -1   4   4      146.60      150.95      4.15 o 
   0   4   4      673.06      700.16      8.11 o 
   1   4   4      247.48      240.25      6.86 o 
   2   4   4      123.48      137.78      9.87 o 
   3   4   4       32.90       24.21      4.38 o 
   4   4   4        6.07       12.30      4.19 o 
   5   4   4       82.87       71.76     10.70 o 
   6   4   4       23.44       18.53      4.99 o 
   7   4   4       26.80       23.48      6.06 o 
   8   4   4       17.45       13.25      5.72 o 
 -11   5   4       35.99       32.65     10.15 o 
 -10   5   4       18.26       24.59      5.98 o 
  -9   5   4        0.87        3.87      4.20 o 
  -8   5   4        7.26        6.05      2.61 o 
  -7   5   4       34.32       29.98      4.18 o 
  -6   5   4       19.58       16.92      2.44 o 
  -5   5   4      173.22      134.10      4.25 o 
  -4   5   4       68.16       56.89      2.89 o 
  -3   5   4       70.46      118.57      4.60 o 
  -2   5   4     1287.32     1414.08     15.96 o 
  -1   5   4      762.89      790.08      9.39 o 
   0   5   4        0.49        2.42      1.25 o 
   1   5   4      150.66      194.62      8.19 o 
   2   5   4        4.46        3.62      4.22 o 
   3   5   4       37.51       49.46      5.72 o 
   4   5   4        9.55        6.25      4.11 o 
   5   5   4        1.59       -2.21      3.89 o 
   6   5   4       17.58       16.31      5.48 o 
   7   5   4       39.16       49.88      7.54 o 
   8   5   4        2.00        1.51      7.02 o 
 -11   6   4       10.71       11.52      8.37 o 
 -10   6   4      116.10      104.11     13.42 o 
  -9   6   4        0.16       -0.02      6.03 o 
  -8   6   4        4.39       -1.12      2.45 o 
  -7   6   4       22.53       21.94      2.93 o 
  -6   6   4      115.33      131.78      9.13 o 
  -5   6   4      107.44      107.55      5.45 o 
  -4   6   4        0.43        0.71      2.21 o 
  -3   6   4      213.23      227.43      5.60 o 
  -2   6   4      419.24      435.53     10.76 o 
  -1   6   4      452.35      426.96      6.81 o 
   0   6   4       80.33       85.14      3.94 o 
   1   6   4       16.54       23.25      4.47 o 
   2   6   4       26.25       30.09      5.06 o 
   3   6   4        8.83       16.07      4.70 o 
   4   6   4       22.12       30.32      5.76 o 
   5   6   4       38.30       24.99      7.63 o 
   6   6   4       11.90        8.95      6.92 o 
   7   6   4        6.54        5.24      7.18 o 
 -11   7   4       12.06       23.64     10.13 o 
 -10   7   4      149.14      148.51     15.42 o 
  -9   7   4        3.09        6.09      6.15 o 
  -8   7   4      160.10      141.63      5.77 o 
  -7   7   4       17.23       32.57      4.44 o 
  -6   7   4       24.68       27.31      3.28 o 
  -5   7   4       14.05       10.07      2.47 o 
  -4   7   4        8.57        8.12      2.74 o 
  -3   7   4      195.99      190.74      5.37 o 
  -2   7   4       21.82       19.23      2.33 o 
  -1   7   4       10.04       10.60      2.62 o 
   0   7   4      377.73      375.78     15.48 o 
   1   7   4      182.82      172.64      9.01 o 
   2   7   4       88.99       88.64      7.35 o 
   3   7   4        6.84        7.21      4.56 o 
   4   7   4        3.30        6.15      4.56 o 
   5   7   4       27.09       37.75      7.25 o 
   6   7   4       10.65        3.71      5.18 o 
 -11   8   4        6.72        1.26      7.80 o 
 -10   8   4      103.55      104.19     13.75 o 
  -9   8   4       57.17       61.76     11.19 o 
  -8   8   4        0.28       -3.05      2.96 o 
  -7   8   4       45.18       43.94      3.92 o 
  -6   8   4        1.94       -0.37      2.30 o 
  -5   8   4        4.46        5.36      2.20 o 
  -4   8   4       12.40       15.72      2.55 o 
  -3   8   4       98.18       89.51      5.08 o 
  -2   8   4       78.32       61.32     10.95 o 
  -1   8   4       15.97       10.06      5.62 o 
   0   8   4      356.42      384.02     20.88 o 
   1   8   4       18.25       13.28      4.87 o 
   2   8   4        9.11       11.62      4.64 o 
   3   8   4       12.17       16.55      5.48 o 
   4   8   4        0.34       -1.18      4.66 o 
   5   8   4       37.85       51.13      8.11 o 
   6   8   4       20.53       18.83      6.94 o 
 -11   9   4       12.38       17.92      9.19 o 
 -10   9   4      123.48      143.44     16.01 o 
  -9   9   4       39.33       50.09     10.78 o 
  -8   9   4        4.29        6.92      3.60 o 
  -7   9   4       52.84       39.25      4.55 o 
  -6   9   4        0.40       -0.38      3.44 o 
  -5   9   4       16.13       12.68      3.50 o 
  -4   9   4        5.31        1.39      2.39 o 
  -3   9   4       15.80       21.95      3.56 o 
  -2   9   4       16.37        1.57      4.31 o 
  -1   9   4      215.49      201.97     10.54 o 
   0   9   4      243.91      239.46     11.11 o 
   1   9   4       84.29       92.29      8.52 o 
   2   9   4       37.90       29.06      5.94 o 
   3   9   4        6.05        2.60      5.63 o 
   4   9   4        3.01        1.84      4.95 o 
   5   9   4        2.78        8.61      5.97 o 
 -10  10   4       57.59       71.04     12.84 o 
  -9  10   4       38.43       33.91     10.54 o 
  -8  10   4        0.56       -2.98      8.78 o 
  -7  10   4        0.15       -1.14      3.19 o 
  -6  10   4        9.26        5.48      2.96 o 
  -5  10   4        4.60        1.91      3.08 o 
  -4  10   4        0.58        1.36      2.64 o 
  -3  10   4       53.10       38.51      5.70 o 
  -2  10   4        3.49        2.83      5.34 o 
  -1  10   4      120.31      110.88      8.71 o 
   0  10   4       82.62       91.35      8.44 o 
   1  10   4       54.29       51.47     18.30 o 
   2  10   4        1.36        7.81      7.70 o 
   3  10   4        0.06       -2.39      4.96 o 
   4  10   4        2.77        1.08      5.64 o 
 -10  11   4        3.48        2.36      8.32 o 
  -9  11   4        8.78        6.43      7.19 o 
  -8  11   4        0.06        1.59      4.88 o 
  -7  11   4       13.02        6.07      3.78 o 
  -6  11   4       10.83       13.78      4.09 o 
  -5  11   4        6.65        4.34      2.99 o 
  -4  11   4       15.69       10.55      3.91 o 
  -3  11   4        8.75        9.85      5.23 o 
  -2  11   4        9.21       -3.11     10.20 o 
  -1  11   4        0.87       -3.77      4.39 o 
   0  11   4       54.69       47.22      7.35 o 
   1  11   4       23.53       24.89      6.68 o 
   2  11   4        0.46       -0.53      5.22 o 
  -9  12   4        0.08        0.52      7.58 o 
  -8  12   4       15.47        9.64      8.92 o 
  -7  12   4        0.44        1.67      4.97 o 
  -6  12   4        5.57        9.53      8.05 o 
  -5  12   4        6.57        8.59      3.98 o 
  -4  12   4       24.53       16.44      4.66 o 
  -3  12   4        9.05       18.20      5.83 o 
  -2  12   4       36.90       26.16      6.39 o 
  -1  12   4       18.65       15.51      7.86 o 
   0  12   4        8.81        2.09      5.57 o 
   1  12   4        1.08        3.09      5.52 o 
  -7  13   4        0.91       -5.85      7.27 o 
  -6  13   4        7.71        8.63      7.94 o 
  -5  13   4        9.75        7.00      8.61 o 
  -4  13   4       10.67        2.97      4.39 o 
  -3  13   4        0.04        2.64      5.45 o 
  -2  13   4        1.67       -0.60      4.96 o 
  -1  13   4        0.05       -2.56      5.35 o 
   2 -14   5        0.76        5.32      8.68 o 
   3 -14   5       11.71       20.24      9.82 o 
   4 -14   5       46.29       50.32      8.32 o 
   5 -14   5        2.97        3.08      5.94 o 
  -1 -13   5       14.14       14.29     13.66 o 
   0 -13   5       17.93       20.29      9.23 o 
   1 -13   5       11.16       20.94      9.78 o 
   2 -13   5        2.97        4.29      7.75 o 
   3 -13   5       28.89       32.92      6.93 o 
   4 -13   5        9.09       11.49      5.64 o 
   5 -13   5        0.58       -1.03      5.12 o 
   6 -13   5        0.43       -3.31      5.09 o 
   7 -13   5       17.16       33.95      7.60 o 
  -3 -12   5        0.27        0.66      6.50 o 
  -2 -12   5        6.33        7.76      6.72 o 
  -1 -12   5        0.63       -3.85      5.17 o 
   0 -12   5       30.89       22.79      5.57 o 
   1 -12   5        1.67        2.73      6.93 o 
   2 -12   5        0.56       -1.73      4.48 o 
   3 -12   5       10.60       15.28      7.37 o 
   4 -12   5        2.68        5.59      4.81 o 
   5 -12   5        1.56        6.08      5.03 o 
   6 -12   5        8.38        4.03      5.13 o 
   7 -12   5       13.00       13.16      6.12 o 
   8 -12   5        8.61        2.72      5.31 o 
  -4 -11   5        4.09        8.83      7.28 o 
  -3 -11   5        0.48        0.77      6.05 o 
  -2 -11   5        0.13       -1.37      5.25 o 
  -1 -11   5        1.57        5.47      5.84 o 
   0 -11   5       54.48       61.97      6.95 o 
   1 -11   5        0.01       -2.29      3.57 o 
   2 -11   5       22.31       23.16      5.73 o 
   3 -11   5       37.98       44.32      6.57 o 
   4 -11   5        0.42       -0.31      4.30 o 
   5 -11   5        3.07       -4.96      3.83 o 
   6 -11   5       22.43       14.55      5.50 o 
   7 -11   5        5.59        5.82      5.05 o 
   8 -11   5       17.90       22.37      6.63 o 
   9 -11   5        2.76       -0.78      5.44 o 
  -5 -10   5        0.09        1.60      6.48 o 
  -4 -10   5        0.91        5.27      6.34 o 
  -3 -10   5       10.21        0.94      5.51 o 
  -2 -10   5        1.56        1.17      5.12 o 
  -1 -10   5        0.20        4.94      5.29 o 
   0 -10   5        0.55       -2.25      3.55 o 
   1 -10   5       71.84       74.21      5.37 o 
   2 -10   5        0.15        1.68      3.80 o 
   3 -10   5       19.20       20.27      5.07 o 
   4 -10   5        9.90        9.32      4.41 o 
   5 -10   5        3.68        5.98      4.53 o 
   6 -10   5       47.77       52.09      7.08 o 
   7 -10   5       29.74       31.83      6.27 o 
   8 -10   5        6.41       -0.90      4.88 o 
   9 -10   5       15.54       15.69      6.12 o 
  10 -10   5        7.27        5.52      9.54 o 
  -6  -9   5        1.88        4.93      6.65 o 
  -5  -9   5        0.48        1.59      5.45 o 
  -4  -9   5        0.12       -1.87      5.22 o 
  -3  -9   5       35.72       30.93      7.63 o 
  -2  -9   5       37.30       44.40      7.87 o 
  -1  -9   5        9.46        4.55      3.64 o 
   0  -9   5      156.92      165.21      6.81 o 
   1  -9   5      128.31      128.02      6.10 o 
   2  -9   5      334.76      313.38      8.37 o 
   3  -9   5       67.40       77.25      6.85 o 
   4  -9   5        0.97       -2.12      3.76 o 
   5  -9   5        6.36       12.91      4.76 o 
   6  -9   5      102.37      102.49      8.77 o 
   7  -9   5      159.60      139.74      9.65 o 
   8  -9   5       28.56       24.61     13.27 o 
   9  -9   5       52.48       37.04      7.39 o 
  10  -9   5        9.99        6.07      6.07 o 
  -7  -8   5        4.38        6.51      6.99 o 
  -6  -8   5       11.61       18.04      7.56 o 
  -5  -8   5        1.71        3.81      5.73 o 
  -4  -8   5       28.10       41.85      8.38 o 
  -3  -8   5      124.49      117.03     11.34 o 
  -2  -8   5        4.47        4.71      3.41 o 
  -1  -8   5      112.22      118.39      6.82 o 
   0  -8   5       22.52       23.49      2.96 o 
   1  -8   5       94.09       98.41      5.09 o 
   2  -8   5      113.54      133.82      5.38 o 
   3  -8   5       18.95       14.71      5.21 o 
   4  -8   5        4.34        3.76      3.98 o 
   5  -8   5       35.73       30.67      5.38 o 
   6  -8   5      142.69      155.47      9.34 o 
   7  -8   5      394.49      381.72     14.09 o 
   8  -8   5       42.63       39.89      8.66 o 
   9  -8   5       11.06       12.85      5.81 o 
  10  -8   5        3.89        1.41      5.38 o 
  -7  -7   5        0.04        3.81      6.65 o 
  -6  -7   5        9.27       13.30      7.47 o 
  -5  -7   5        6.99        8.33      6.04 o 
  -4  -7   5      147.50      119.02     11.39 o 
  -3  -7   5      108.27       83.51     14.77 o 
  -2  -7   5        1.17        2.11      2.97 o 
  -1  -7   5        1.21        2.15      2.79 o 
   0  -7   5     1350.27     1283.44     14.56 o 
   1  -7   5     1101.70     1046.83     14.54 o 
   2  -7   5      862.07      894.97     12.72 o 
   3  -7   5       19.14       21.09      2.30 o 
   4  -7   5        7.74        8.46      3.99 o 
   5  -7   5      130.87      124.90     11.97 o 
   6  -7   5      867.48      900.51     21.52 o 
   7  -7   5      288.97      291.29     12.28 o 
   8  -7   5       36.77       30.31      6.30 o 
   9  -7   5        2.01        2.35      6.43 o 
  10  -7   5       10.55       10.69      7.14 o 
  -8  -6   5        6.03        5.02      7.02 o 
  -7  -6   5        2.36        4.73      6.01 o 
  -6  -6   5        3.41       -1.26      5.01 o 
  -5  -6   5       14.16       10.16      5.93 o 
  -4  -6   5      214.94      198.41      8.31 o 
  -3  -6   5       14.32       19.45      7.91 o 
  -2  -6   5        8.91        2.58      3.08 o 
  -1  -6   5      229.55      246.73      8.19 o 
   0  -6   5     1614.44     1712.07     19.46 o 
   1  -6   5      325.34      380.23      7.71 o 
   2  -6   5      101.15       99.67      3.96 o 
   3  -6   5       34.45       30.85      4.24 o 
   4  -6   5      154.59      133.40      7.36 o 
   5  -6   5      471.03      472.30     13.52 o 
   6  -6   5     1519.51     1446.07     25.82 o 
   7  -6   5        2.85        1.90      4.16 o 
   8  -6   5       71.71       63.72     10.28 o 
   9  -6   5        7.47       16.19      7.11 o 
  10  -6   5       18.76       22.56      8.67 o 
  11  -6   5        8.22        4.52      7.48 o 
  -9  -5   5        0.11        6.88      6.92 o 
  -8  -5   5        8.45        7.25      7.16 o 
  -7  -5   5       30.55       22.98      7.50 o 
  -6  -5   5        0.00       -3.73      4.91 o 
  -5  -5   5       80.97       84.81      5.14 o 
  -4  -5   5      112.39      140.91      5.91 o 
  -3  -5   5       33.91       34.74      4.07 o 
  -2  -5   5       85.14       89.12      5.36 o 
  -1  -5   5      250.26      261.61      6.29 o 
   0  -5   5        0.27        1.11      1.73 o 
   1  -5   5      727.30      752.35     16.72 o 
   2  -5   5        1.86        4.31      1.57 o 
   3  -5   5      587.36      570.22     12.93 o 
   4  -5   5      163.86      152.93      7.49 o 
   5  -5   5      518.74      491.64     13.45 o 
   6  -5   5      195.99      183.31     11.42 o 
   7  -5   5        0.26       -3.89      3.88 o 
   8  -5   5       36.60       46.09      8.83 o 
   9  -5   5       30.18       30.43      8.37 o 
  10  -5   5       22.20       14.66      7.81 o 
  11  -5   5        2.19        5.37      7.45 o 
  -9  -4   5        1.99        2.54      6.35 o 
  -8  -4   5       26.60       21.92      7.87 o 
  -7  -4   5       21.64        5.88      6.08 o 
  -6  -4   5        2.39        0.44      2.84 o 
  -5  -4   5      145.03      145.05      6.18 o 
  -4  -4   5      136.85      124.08      5.43 o 
  -3  -4   5      621.23      674.76     12.26 o 
  -2  -4   5      699.31      672.55     12.86 o 
  -1  -4   5       79.79      102.14      3.90 o 
   0  -4   5       26.41       15.63      4.77 o 
   1  -4   5      573.93      552.61     19.08 o 
   2  -4   5      255.63      277.99      8.06 o 
   3  -4   5      463.99      493.88     11.47 o 
   4  -4   5       20.70       23.10      4.06 o 
   5  -4   5      545.47      561.67     14.31 o 
   6  -4   5      230.19      232.89     13.49 o 
   7  -4   5      181.82      174.26     12.77 o 
   8  -4   5       45.34       53.67      9.10 o 
   9  -4   5       44.76       37.38      9.10 o 
  10  -4   5        8.77       23.29      8.89 o 
  11  -4   5        1.70        4.50      7.98 o 
 -10  -3   5        1.38        6.67      6.75 o 
  -9  -3   5       10.10       10.85      7.77 o 
  -8  -3   5        2.72        3.64      5.71 o 
  -7  -3   5       24.46       22.39      4.22 o 
  -6  -3   5       10.36       12.96      3.83 o 
  -5  -3   5      150.81      136.19      5.89 o 
  -4  -3   5      499.77      467.93      9.47 o 
  -3  -3   5      441.39      412.74     10.51 o 
  -2  -3   5      353.67      414.79     10.44 o 
  -1  -3   5       44.57       42.69      4.68 o 
   0  -3   5       11.29        7.56      1.82 o 
   1  -3   5      287.11      319.52      7.69 o 
   2  -3   5       98.59       91.14      5.03 o 
   3  -3   5       58.20       36.90      2.35 o 
   4  -3   5        1.21        7.92      1.38 o 
   5  -3   5      477.10      473.29      8.47 o 
   6  -3   5      367.60      330.52     15.78 o 
   7  -3   5       16.07       11.13      6.09 o 
   8  -3   5        1.37        6.20      6.03 o 
   9  -3   5       23.89       18.54      7.86 o 
  10  -3   5       11.33       12.60      7.64 o 
 -10  -2   5        0.37        0.49      6.47 o 
  -9  -2   5        5.07        7.93      4.64 o 
  -8  -2   5       54.42       48.11      4.90 o 
  -7  -2   5       59.44       68.94      5.27 o 
  -6  -2   5        4.15       10.59      4.49 o 
  -5  -2   5       62.96       58.83      4.98 o 
  -4  -2   5     2050.24     2122.02     34.98 o 
  -3  -2   5      637.36      624.83     12.53 o 
  -2  -2   5     5372.73     5971.30     60.31 o 
  -1  -2   5      297.26      240.13      4.24 o 
   0  -2   5      290.82      329.96      5.82 o 
   1  -2   5       15.65       16.73      2.65 o 
   2  -2   5      300.62      245.77      7.23 o 
   3  -2   5      192.96      164.23      3.82 o 
   4  -2   5      132.84      153.57      4.36 o 
   5  -2   5      305.34      319.38      6.74 o 
   6  -2   5      341.11      353.98      7.77 o 
   7  -2   5       29.43       24.33      7.27 o 
   8  -2   5        3.53        4.04      6.14 o 
   9  -2   5       76.64       72.12     11.10 o 
  10  -2   5        8.97        7.93      7.57 o 
 -10  -1   5        0.04        1.55      4.49 o 
  -9  -1   5       19.19       23.93      4.42 o 
  -8  -1   5       35.63       43.50      4.71 o 
  -7  -1   5       10.22       10.13      2.63 o 
  -6  -1   5       15.72       12.35      2.70 o 
  -5  -1   5      105.81       90.27      6.55 o 
  -4  -1   5     1226.26     1229.36     34.92 o 
  -3  -1   5     1188.95     1166.30     18.79 o 
  -2  -1   5     1291.19     1395.64     14.41 o 
  -1  -1   5      838.59      838.01      8.18 o 
   0  -1   5     1074.62      962.92     10.70 o 
   1  -1   5     1819.49     1764.32     21.36 o 
   2  -1   5      130.64      115.55      6.39 o 
   3  -1   5      461.03      438.58      7.38 o 
   4  -1   5      624.94      622.87      9.60 o 
   5  -1   5      176.94      167.27      7.84 o 
   6  -1   5      268.25      255.87      7.31 o 
   7  -1   5       48.74       46.60      5.21 o 
   8  -1   5       37.95       43.95      9.04 o 
   9  -1   5       37.71       37.95      9.75 o 
  10  -1   5       12.26        8.00      7.54 o 
 -11   0   5        8.32       10.34      5.54 o 
 -10   0   5        0.28        2.83      3.51 o 
  -9   0   5        0.90       -1.84      3.25 o 
  -8   0   5        3.53        7.57      3.30 o 
  -7   0   5        0.99       -0.12      2.20 o 
  -6   0   5       66.90       70.36      3.98 o 
  -5   0   5      409.71      402.45      7.39 o 
  -4   0   5      126.35       98.73      3.21 o 
  -3   0   5     1589.06     1794.61     23.94 o 
  -2   0   5      230.28      190.78      6.45 o 
  -1   0   5     1448.05     1394.37     13.99 o 
   0   0   5     2122.41     2169.92     44.79 o 
   1   0   5     2327.71     2471.18     23.94 o 
   2   0   5      112.52      102.23      3.97 o 
   3   0   5     1147.92     1053.46     13.37 o 
   4   0   5      350.49      330.24      9.50 o 
   5   0   5      132.34      129.47      5.45 o 
   6   0   5      258.32      262.43      7.82 o 
   7   0   5       14.52       12.26      3.44 o 
   8   0   5       20.87       34.52      9.05 o 
   9   0   5        3.77       -2.08      6.57 o 
  10   0   5        8.48       15.33      8.94 o 
 -11   1   5        0.38        5.87      4.01 o 
 -10   1   5        9.43        5.02      3.90 o 
  -9   1   5       29.22       29.28      5.74 o 
  -8   1   5        0.37       -1.78      3.39 o 
  -7   1   5       47.08       63.25      8.46 o 
  -6   1   5      117.07      138.69      4.83 o 
  -5   1   5        6.52        5.05      1.70 o 
  -4   1   5      113.89      124.70      6.19 o 
  -3   1   5        3.96        4.22      3.29 o 
  -2   1   5      574.58      547.07     15.70 o 
  -1   1   5     4010.38     3987.59     41.51 o 
   0   1   5     2149.25     2248.03     21.15 o 
   1   1   5     2889.15     2981.71     26.74 o 
   2   1   5     2430.43     2490.39     30.00 o 
   3   1   5      540.93      471.67     10.99 o 
   4   1   5      378.46      352.60      8.24 o 
   5   1   5      323.47      316.56      8.52 o 
   6   1   5      205.81      226.52     12.20 o 
   7   1   5      102.52      110.78      6.89 o 
   8   1   5       55.44       60.66      9.78 o 
   9   1   5        3.66       -0.30      7.14 o 
 -11   2   5        0.51       -1.89      3.79 o 
 -10   2   5       55.66       40.88      5.25 o 
  -9   2   5        0.31        3.21      3.97 o 
  -8   2   5       61.78       70.62      6.51 o 
  -7   2   5       36.75       38.14      3.34 o 
  -6   2   5      215.88      205.87      5.59 o 
  -5   2   5       77.64       62.33      2.99 o 
  -4   2   5       38.04       58.40      2.75 o 
  -3   2   5      309.64      269.15      7.28 o 
  -2   2   5       31.03       10.30      2.43 o 
  -1   2   5       42.37       44.69      2.87 o 
   0   2   5     5753.43     5825.60     46.63 o 
   1   2   5     2991.05     2971.93     27.10 o 
   2   2   5     2605.55     2530.16     24.34 o 
   3   2   5        1.16        2.98      2.71 o 
   4   2   5      100.99       94.67      6.89 o 
   5   2   5      175.55      160.75     14.69 o 
   6   2   5      143.13      161.64      7.45 o 
   7   2   5       75.88       74.17      5.83 o 
   8   2   5        1.68        1.93      4.12 o 
   9   2   5        3.92       -7.58      7.31 o 
 -11   3   5        0.01        2.63      3.93 o 
 -10   3   5        9.66        4.09      4.60 o 
  -9   3   5       48.77       46.28      6.24 o 
  -8   3   5       36.95       32.65      5.34 o 
  -7   3   5       72.90       68.34      4.94 o 
  -6   3   5      138.21      123.48      4.60 o 
  -5   3   5      113.02       94.34      4.94 o 
  -4   3   5      290.55      339.48      5.18 o 
  -3   3   5      234.42      242.69      7.48 o 
  -2   3   5        8.82        2.97      2.09 o 
  -1   3   5     2613.64     2568.00     28.87 o 
   0   3   5     4603.44     4671.04     34.21 o 
   1   3   5      457.87      414.46      8.64 o 
   2   3   5       82.06       86.52      3.82 o 
   3   3   5      190.84      186.11      5.44 o 
   4   3   5      122.19      121.06      7.83 o 
   5   3   5      238.75      251.79     10.56 o 
   6   3   5       67.73       66.72      6.89 o 
   7   3   5        4.25        5.24      3.69 o 
   8   3   5       16.82       13.16      4.76 o 
   9   3   5        0.16        0.09      4.88 o 
 -11   4   5       37.60       34.66      6.75 o 
 -10   4   5        2.42       -1.26      4.16 o 
  -9   4   5       70.88       60.75     20.34 o 
  -8   4   5      100.51      107.40     11.35 o 
  -7   4   5      157.19      172.14      5.92 o 
  -6   4   5      120.78      126.90      4.13 o 
  -5   4   5      670.20      688.72      8.83 o 
  -4   4   5      507.83      531.21      7.54 o 
  -3   4   5       36.96       44.83      3.89 o 
  -2   4   5       57.03       45.68      3.04 o 
  -1   4   5      465.06      430.98      9.31 o 
   0   4   5      131.66      128.72      3.78 o 
   1   4   5      385.07      372.38      7.05 o 
   2   4   5      196.86      217.33      5.24 o 
   3   4   5      198.07      198.47      9.21 o 
   4   4   5       26.30       30.44      5.10 o 
   5   4   5        6.89        5.68      4.04 o 
   6   4   5        0.11       -1.42      3.91 o 
   7   4   5        2.73        2.50      4.69 o 
   8   4   5       28.45       30.11      5.82 o 
 -11   5   5       78.06       62.99      8.14 o 
 -10   5   5       47.61       48.02      7.01 o 
  -9   5   5       21.92       18.83      5.34 o 
  -8   5   5      241.34      253.92     11.86 o 
  -7   5   5      121.25      111.83      4.57 o 
  -6   5   5      419.17      399.42      7.30 o 
  -5   5   5     1093.57     1045.49     12.08 o 
  -4   5   5      740.89      693.60     22.01 o 
  -3   5   5        5.03       -1.06      2.21 o 
  -2   5   5       70.67       66.32      3.28 o 
  -1   5   5      225.42      238.31      5.23 o 
   0   5   5      433.84      428.55      6.61 o 
   1   5   5      263.96      256.75      5.60 o 
   2   5   5       16.62       17.93      4.36 o 
   3   5   5       10.90       11.79      4.39 o 
   4   5   5        0.12        1.50      3.87 o 
   5   5   5        8.15        7.87      4.65 o 
   6   5   5        1.20        1.73      4.68 o 
   7   5   5       19.41       29.91      6.73 o 
 -11   6   5       33.81       27.76      6.55 o 
 -10   6   5      151.30      159.56     15.68 o 
  -9   6   5        0.41       -5.49      3.66 o 
  -8   6   5      191.62      197.73     10.30 o 
  -7   6   5       67.60       68.14      4.00 o 
  -6   6   5      588.64      587.67     15.11 o 
  -5   6   5      516.00      478.08     11.45 o 
  -4   6   5      558.17      547.51     10.22 o 
  -3   6   5      335.01      309.36      7.46 o 
  -2   6   5      116.20      105.19      4.11 o 
  -1   6   5      332.93      353.90      6.45 o 
   0   6   5      573.50      504.18      7.24 o 
   1   6   5        6.49        7.46      3.75 o 
   2   6   5      117.87      123.82     10.65 o 
   3   6   5       92.06      103.28      8.13 o 
   4   6   5        0.66       -4.61      3.75 o 
   5   6   5       10.28        5.30      5.14 o 
   6   6   5        4.45        7.14      5.23 o 
   7   6   5        2.81        7.03      6.02 o 
 -11   7   5       14.26       22.46      9.49 o 
 -10   7   5       58.60       57.34      7.62 o 
  -9   7   5       24.66       12.99      4.97 o 
  -8   7   5      177.96      211.65     10.81 o 
  -7   7   5      230.97      265.16      7.05 o 
  -6   7   5      273.89      282.29      7.73 o 
  -5   7   5      165.49      166.29      9.82 o 
  -4   7   5      419.71      433.30     11.64 o 
  -3   7   5      384.56      387.16      7.68 o 
  -2   7   5      330.86      307.80      6.62 o 
  -1   7   5      188.25      222.71      7.38 o 
   0   7   5      296.53      323.16     12.02 o 
   1   7   5        2.63        9.21      4.18 o 
   2   7   5        8.54        4.54      3.87 o 
   3   7   5       68.41       73.09      7.76 o 
   4   7   5        2.56        1.15      4.57 o 
   5   7   5        0.22       -4.53      6.91 o 
   6   7   5        0.02        0.67     10.77 o 
 -11   8   5       22.18       25.08     10.18 o 
 -10   8   5        4.11        2.43      7.63 o 
  -9   8   5       68.06       67.59      7.84 o 
  -8   8   5        1.28        5.22      4.65 o 
  -7   8   5        0.22        3.16      2.61 o 
  -6   8   5       13.70       21.87      3.14 o 
  -5   8   5      473.37      496.47      9.70 o 
  -4   8   5      323.50      329.35      8.95 o 
  -3   8   5      321.15      301.30      7.10 o 
  -2   8   5      167.48      174.66      6.73 o 
  -1   8   5      170.22      157.46     14.69 o 
   0   8   5      289.56      330.23     17.81 o 
   1   8   5       13.52       10.03      9.32 o 
   2   8   5        7.46        8.32      5.23 o 
   3   8   5        0.26       -0.49      4.24 o 
   4   8   5      113.70      134.22     24.65 o 
   5   8   5        3.96       -6.11      5.09 o 
 -11   9   5       10.08        7.36      8.39 o 
 -10   9   5        0.07        0.15      7.01 o 
  -9   9   5       10.43       13.37      8.19 o 
  -8   9   5        5.59       -6.70      5.98 o 
  -7   9   5       52.61       64.51      6.18 o 
  -6   9   5      147.86      162.59      6.42 o 
  -5   9   5      182.22      187.30      6.88 o 
  -4   9   5        5.41        3.29      2.95 o 
  -3   9   5       21.29       23.91      3.72 o 
  -2   9   5      138.27      134.09      8.60 o 
  -1   9   5      368.65      367.00     13.69 o 
   0   9   5      230.25      268.64     14.55 o 
   1   9   5        6.90       11.90      5.13 o 
   2   9   5        2.83        6.36      4.88 o 
   3   9   5       10.36       22.66      6.23 o 
   4   9   5       54.44       68.21      9.08 o 
 -10  10   5        3.57       -3.07      7.66 o 
  -9  10   5        0.90        5.66      7.51 o 
  -8  10   5        5.96        9.23      6.63 o 
  -7  10   5       94.80      110.01      5.84 o 
  -6  10   5       39.49       32.94      7.60 o 
  -5  10   5        2.96        5.70      3.39 o 
  -4  10   5       31.39       36.68      5.80 o 
  -3  10   5        5.82       12.63      5.97 o 
  -2  10   5      152.48      177.03     10.34 o 
  -1  10   5      255.90      251.30     12.24 o 
   0  10   5       51.04       30.53      6.40 o 
   1  10   5        3.65        9.44      8.14 o 
   2  10   5        0.97        5.47      5.34 o 
   3  10   5        6.35       13.82      6.06 o 
  -9  11   5       13.58       -7.47      4.98 o 
  -8  11   5       59.28       63.53     11.39 o 
  -7  11   5       84.64       71.63     11.05 o 
  -6  11   5       29.96       34.58      5.00 o 
  -5  11   5        2.56        7.45      4.70 o 
  -4  11   5       11.14       23.85      5.73 o 
  -3  11   5       10.89       10.99      4.91 o 
  -2  11   5       21.00       15.13      5.69 o 
  -1  11   5       68.66       52.81     11.80 o 
   0  11   5       11.23        9.91     14.74 o 
   1  11   5       11.21       18.16      6.53 o 
   2  11   5        0.51        2.11      5.75 o 
  -8  12   5      120.08      140.50     15.33 o 
  -7  12   5       38.09       54.33     10.93 o 
  -6  12   5       51.96       47.33     10.36 o 
  -5  12   5        6.49        5.13      4.21 o 
  -4  12   5        0.13        0.38      4.76 o 
  -3  12   5       12.66       12.05      5.48 o 
  -2  12   5       13.36        8.69      5.70 o 
  -1  12   5       28.38       28.91      6.92 o 
   0  12   5       13.66       19.25      6.87 o 
  -6  13   5       18.84       18.17      9.56 o 
  -5  13   5       14.67       18.66      6.56 o 
  -4  13   5       16.91       19.35      5.79 o 
  -3  13   5        9.86       10.83      9.39 o 
  -2  13   5        0.88        2.60      5.95 o 
   2 -14   6       11.92        6.50      8.74 o 
   3 -14   6        9.39        8.34      8.98 o 
   4 -14   6       16.55       20.43      6.90 o 
   5 -14   6       71.49       72.30      9.65 o 
  -1 -13   6       15.89       18.82     10.17 o 
   0 -13   6       28.37       16.57      9.77 o 
   1 -13   6       38.06       49.75     11.73 o 
   2 -13   6        5.45        4.54      7.68 o 
   3 -13   6        6.45       -4.46      4.80 o 
   4 -13   6        4.66        4.86      5.11 o 
   5 -13   6        3.99        8.95      5.88 o 
   6 -13   6       22.36        8.26      5.97 o 
   7 -13   6        9.55       11.24      6.83 o 
  -2 -12   6        0.05       -1.33      5.69 o 
  -1 -12   6        8.95        4.06      4.83 o 
   0 -12   6      105.36      107.85     14.10 o 
   1 -12   6       82.06      110.01     13.66 o 
   2 -12   6       21.71       26.80      6.34 o 
   3 -12   6       20.37       20.63      6.08 o 
   4 -12   6        0.92        2.28      4.91 o 
   5 -12   6        0.26       -4.41      4.51 o 
   6 -12   6       44.14       46.78      7.56 o 
   7 -12   6        1.04        1.49      5.54 o 
   8 -12   6        1.92       -4.48      5.45 o 
  -4 -11   6        9.54        0.49      6.67 o 
  -3 -11   6       14.87       23.59      8.17 o 
  -2 -11   6       37.61       42.72      9.39 o 
  -1 -11   6       54.71       59.60      7.28 o 
   0 -11   6      204.13      236.71     18.95 o 
   1 -11   6      101.12       92.66      8.68 o 
   2 -11   6       42.84       36.51      6.25 o 
   3 -11   6        0.16        0.41      4.37 o 
   4 -11   6        0.44        1.11      4.50 o 
   5 -11   6        0.22        0.71      4.16 o 
   6 -11   6       11.20        4.71      4.96 o 
   7 -11   6        0.53        1.87      5.04 o 
   8 -11   6        2.88        2.63      5.60 o 
   9 -11   6        2.47       10.39      6.35 o 
  -5 -10   6       11.78       11.79      7.80 o 
  -4 -10   6        4.14       -3.55      5.75 o 
  -3 -10   6       67.79       57.69      9.90 o 
  -2 -10   6      128.67       97.56     11.00 o 
  -1 -10   6      149.45      151.51      9.23 o 
   0 -10   6       90.96       93.80     11.23 o 
   1 -10   6       67.45       74.42      5.39 o 
   2 -10   6        7.36        8.70      4.49 o 
   3 -10   6       10.47        5.51      4.31 o 
   4 -10   6        8.18        5.47      4.25 o 
   5 -10   6       65.62       65.95      8.88 o 
   6 -10   6       10.38        5.70      4.97 o 
   7 -10   6        0.24       -3.13      4.54 o 
   8 -10   6       41.76       45.63      7.52 o 
   9 -10   6        4.77        7.42      5.96 o 
  -6  -9   6        4.65        2.15      6.36 o 
  -5  -9   6       14.64        4.85      5.83 o 
  -4  -9   6       24.54       18.87      7.43 o 
  -3  -9   6      159.64      177.44     13.59 o 
  -2  -9   6      123.52      136.91     11.93 o 
  -1  -9   6       89.90       94.78      5.67 o 
   0  -9   6       96.72      115.61      5.22 o 
   1  -9   6      221.96      236.36      7.78 o 
   2  -9   6      138.63      143.03      8.46 o 
   3  -9   6      197.59      175.51      9.25 o 
   4  -9   6        2.23        0.49      4.08 o 
   5  -9   6      191.54      168.47     14.11 o 
   6  -9   6        2.82        7.01      4.62 o 
   7  -9   6        5.42        6.09      4.94 o 
   8  -9   6       59.85       40.46      9.31 o 
   9  -9   6        0.48        9.78      5.86 o 
  10  -9   6        3.80       -2.45      7.55 o 
  -7  -8   6        0.18       -2.37      5.80 o 
  -6  -8   6        4.91        6.52      6.46 o 
  -5  -8   6        9.78        8.53      6.30 o 
  -4  -8   6       38.89       48.81      8.79 o 
  -3  -8   6        1.36       -2.16      4.54 o 
  -2  -8   6      316.36      294.27     10.19 o 
  -1  -8   6      101.26      107.16      5.66 o 
   0  -8   6      134.72      121.81      4.95 o 
   1  -8   6        5.56        8.25      3.54 o 
   2  -8   6       11.14        9.96      2.64 o 
   3  -8   6       55.45       58.68      5.88 o 
   4  -8   6       72.02       80.26      6.80 o 
   5  -8   6      301.32      294.78     11.78 o 
   6  -8   6      120.48      111.90      8.54 o 
   7  -8   6        0.08        3.45      4.69 o 
   8  -8   6       15.96       12.58      5.23 o 
   9  -8   6       13.59        6.22      5.53 o 
  10  -8   6        0.63       -5.19      7.55 o 
  -7  -7   6        9.64        2.97      6.44 o 
  -6  -7   6       24.31       35.79      8.64 o 
  -5  -7   6       31.00       32.07      8.01 o 
  -4  -7   6        2.51       -1.60      4.46 o 
  -3  -7   6       30.12       20.75      4.25 o 
  -2  -7   6      615.74      616.91     26.98 o 
  -1  -7   6      104.37      124.71      5.69 o 
   0  -7   6        0.99       -2.23      1.99 o 
   1  -7   6      152.28      160.89      5.73 o 
   2  -7   6      184.07      184.64      5.65 o 
   3  -7   6      181.25      166.18      8.18 o 
   4  -7   6      362.09      347.70     11.78 o 
   5  -7   6        9.01       11.09      4.47 o 
   6  -7   6      426.88      391.34     38.53 o 
   7  -7   6        3.62        5.56      4.78 o 
   8  -7   6        2.10       -3.58      4.35 o 
   9  -7   6        0.04        0.19      4.88 o 
  10  -7   6        3.68       12.86      8.01 o 
  -8  -6   6        3.84        1.31      6.53 o 
  -7  -6   6       26.02       17.54      7.79 o 
  -6  -6   6       39.73       23.75      7.69 o 
  -5  -6   6       32.75       33.73      7.72 o 
  -4  -6   6       69.07       62.32      7.80 o 
  -3  -6   6       13.71       15.14      6.85 o 
  -2  -6   6      223.17      214.08      9.88 o 
  -1  -6   6      258.70      237.12      7.30 o 
   0  -6   6        4.35        6.57      2.18 o 
   1  -6   6       12.28       11.20      2.30 o 
   2  -6   6       18.68       17.96      2.78 o 
   3  -6   6       32.00       37.84      4.69 o 
   4  -6   6       77.09      102.03      6.95 o 
   5  -6   6      118.43      114.06     15.90 o 
   6  -6   6      828.92      821.11     19.41 o 
   7  -6   6        2.83        8.64      7.99 o 
   8  -6   6       12.59       14.69      5.49 o 
   9  -6   6        6.03        9.94      6.64 o 
  10  -6   6        0.30        0.80      6.41 o 
  -9  -5   6        1.33       -1.35      5.74 o 
  -8  -5   6        0.06        2.44      6.24 o 
  -7  -5   6      133.76      138.02     13.81 o 
  -6  -5   6       32.17       38.62      4.40 o 
  -5  -5   6       60.91       67.29      4.98 o 
  -4  -5   6       36.14       34.66      3.92 o 
  -3  -5   6      104.79       89.75      5.91 o 
  -2  -5   6       19.28       15.58      3.40 o 
  -1  -5   6      707.14      671.55      9.28 o 
   0  -5   6      113.69      107.88      3.88 o 
   1  -5   6      213.04      230.85      8.11 o 
   2  -5   6        3.84        1.03      1.63 o 
   3  -5   6        0.05       -0.91      2.63 o 
   4  -5   6       12.53       14.04      3.97 o 
   5  -5   6      125.52      114.03      7.59 o 
   6  -5   6      252.92      250.73     13.79 o 
   7  -5   6       68.18       72.92      7.40 o 
   8  -5   6       28.95       19.88      7.35 o 
   9  -5   6        2.14       -2.35      5.89 o 
  10  -5   6        0.77        4.83      7.25 o 
  -9  -4   6        3.49       -7.26      5.67 o 
  -8  -4   6        5.55        6.63      6.66 o 
  -7  -4   6      129.61      131.14      6.90 o 
  -6  -4   6      244.40      275.53      8.76 o 
  -5  -4   6      177.65      198.66     10.89 o 
  -4  -4   6        8.14        5.14      2.65 o 
  -3  -4   6      123.38      127.04      5.42 o 
  -2  -4   6      553.96      570.08     17.08 o 
  -1  -4   6     1330.52     1359.41     15.55 o 
   0  -4   6       12.24       12.27      3.21 o 
   1  -4   6       46.79       47.42      5.10 o 
   2  -4   6       23.80       19.46      3.27 o 
   3  -4   6       35.57       38.08      2.60 o 
   4  -4   6       98.14      105.88      6.71 o 
   5  -4   6       84.46       78.19      6.65 o 
   6  -4   6       28.14       33.81      5.64 o 
   7  -4   6       12.78       20.39      6.91 o 
   8  -4   6       19.92       19.55      7.51 o 
   9  -4   6        0.10       -5.33      5.72 o 
  10  -4   6        1.17       -6.20      6.68 o 
 -10  -3   6       13.68       17.17      8.36 o 
  -9  -3   6       18.72       15.85      7.97 o 
  -8  -3   6       16.78       29.12      4.96 o 
  -7  -3   6        4.03        5.20      3.27 o 
  -6  -3   6      723.91      652.60     13.20 o 
  -5  -3   6      160.61      161.89      6.67 o 
  -4  -3   6       34.93       36.98      5.16 o 
  -3  -3   6      182.84      205.89     18.51 o 
  -2  -3   6      953.42      938.47     12.58 o 
  -1  -3   6        5.96        3.66      1.62 o 
   0  -3   6        5.98        0.84      2.08 o 
   1  -3   6       13.76       14.73      2.67 o 
   2  -3   6      232.55      221.79      7.36 o 
   3  -3   6        3.63        0.72      1.64 o 
   4  -3   6      152.58      157.89      5.15 o 
   5  -3   6      151.20      155.54      4.34 o 
   6  -3   6      460.07      434.96     18.40 o 
   7  -3   6        8.59       13.52      6.51 o 
   8  -3   6      121.89      109.51     11.89 o 
   9  -3   6        2.15        7.00      6.84 o 
  10  -3   6        7.98       -1.35      6.78 o 
 -10  -2   6       11.32        4.25      6.73 o 
  -9  -2   6       18.54       10.95      3.94 o 
  -8  -2   6       30.60       26.21      4.35 o 
  -7  -2   6      236.12      231.66      8.57 o 
  -6  -2   6      709.71      685.13     46.45 o 
  -5  -2   6      129.72      154.07     15.31 o 
  -4  -2   6       24.91       31.42      4.14 o 
  -3  -2   6        0.83       -3.43      2.29 o 
  -2  -2   6     2685.49     2872.20     22.20 o 
  -1  -2   6     1326.82     1340.68     13.79 o 
   0  -2   6      495.22      473.35      7.47 o 
   1  -2   6       16.13       22.33      3.04 o 
   2  -2   6      105.38      111.77      8.07 o 
   3  -2   6      111.41      117.34      3.61 o 
   4  -2   6      209.46      243.65      5.71 o 
   5  -2   6      139.03      142.49      5.05 o 
   6  -2   6      568.74      537.39     20.72 o 
   7  -2   6       43.87       43.42      8.52 o 
   8  -2   6       13.69       12.65      7.25 o 
   9  -2   6        8.87       12.05      7.92 o 
  10  -2   6       12.93        4.88      8.00 o 
 -10  -1   6       12.03       15.78      4.58 o 
  -9  -1   6       57.66       51.46      5.46 o 
  -8  -1   6      136.56      127.52      6.95 o 
  -7  -1   6       72.94       75.09      6.58 o 
  -6  -1   6        0.20        3.90      6.54 o 
  -5  -1   6       96.78      120.28      6.88 o 
  -4  -1   6      189.71      172.04     10.28 o 
  -3  -1   6      326.42      352.28      6.77 o 
  -2  -1   6     2131.48     2364.70     18.29 o 
  -1  -1   6      373.03      414.42      6.26 o 
   0  -1   6     1142.23     1273.39     13.71 o 
   1  -1   6       24.77       34.67      3.32 o 
   2  -1   6        0.28        1.13      1.52 o 
   3  -1   6        0.88        1.49      1.71 o 
   4  -1   6       59.49       59.32      4.67 o 
   5  -1   6      218.36      195.24      8.02 o 
   6  -1   6       87.40       77.02      5.67 o 
   7  -1   6      212.12      208.18     14.64 o 
   8  -1   6        2.67        1.23      6.45 o 
   9  -1   6       20.34        6.77      7.00 o 
  10  -1   6        9.00       13.64      9.07 o 
 -11   0   6       18.45       10.40      4.50 o 
 -10   0   6       27.77       26.92      5.06 o 
  -9   0   6       78.51       93.17      6.50 o 
  -8   0   6      199.45      195.22     17.51 o 
  -7   0   6       50.59       43.83      5.35 o 
  -6   0   6        5.54        3.00      5.96 o 
  -5   0   6      109.30      112.17      6.19 o 
  -4   0   6      111.46      132.61      6.71 o 
  -3   0   6      909.80      901.36     26.67 o 
  -2   0   6       31.61       35.36      3.77 o 
  -1   0   6      386.72      403.55      6.57 o 
   0   0   6       11.93       15.42      2.55 o 
   1   0   6        1.88        2.37      1.74 o 
   2   0   6       24.21       33.71      3.18 o 
   3   0   6      331.01      335.91      7.39 o 
   4   0   6        0.17       -1.20      2.00 o 
   5   0   6      131.62      121.98      5.56 o 
   6   0   6       48.74       49.03      6.40 o 
   7   0   6      140.12      141.50      6.89 o 
   8   0   6        1.78       12.73      7.16 o 
   9   0   6        2.84       -4.30      7.06 o 
 -11   1   6       20.06       22.50      5.13 o 
 -10   1   6       71.96       80.70      6.63 o 
  -9   1   6       26.02       25.14      5.44 o 
  -8   1   6       35.79       44.78      7.17 o 
  -7   1   6       53.06       60.43      6.03 o 
  -6   1   6        6.67       10.70      3.48 o 
  -5   1   6      111.27      115.22      6.67 o 
  -4   1   6        4.49       14.28      3.12 o 
  -3   1   6       34.90       22.03      3.23 o 
  -2   1   6      167.32      205.97      4.17 o 
  -1   1   6        4.24       10.35      2.13 o 
   0   1   6     2268.87     2187.46     26.08 o 
   1   1   6      275.65      351.95      7.13 o 
   2   1   6        4.08        5.49      1.97 o 
   3   1   6       81.66       96.88      4.74 o 
   4   1   6       19.25       26.01      4.17 o 
   5   1   6       25.92       20.94      3.47 o 
   6   1   6       12.64        9.27      3.28 o 
   7   1   6        3.03        4.13      3.16 o 
   8   1   6        2.18        8.18      6.99 o 
   9   1   6        4.64       -1.68      7.50 o 
 -11   2   6       22.47       22.29      5.11 o 
 -10   2   6       14.93       24.19      5.71 o 
  -9   2   6        0.10        5.30      5.52 o 
  -8   2   6       24.51       14.69      4.58 o 
  -7   2   6       48.52       50.93      5.79 o 
  -6   2   6      132.53      144.32     11.49 o 
  -5   2   6       79.10       82.52      5.77 o 
  -4   2   6        4.67        1.91      2.54 o 
  -3   2   6        7.54        5.60      2.27 o 
  -2   2   6       10.69       16.52      2.99 o 
  -1   2   6      504.05      491.85      8.58 o 
   0   2   6      471.46      385.21      7.35 o 
   1   2   6      399.22      375.60      7.54 o 
   2   2   6       58.93       59.60      6.29 o 
   3   2   6        4.13        2.35      2.12 o 
   4   2   6        6.45       11.33      3.53 o 
   5   2   6       10.29        8.20      3.24 o 
   6   2   6        3.68        0.55      3.02 o 
   7   2   6        2.75        4.39      3.51 o 
   8   2   6        0.13       -1.62      3.57 o 
   9   2   6       19.06       29.30     10.68 o 
 -11   3   6       14.72       15.18      4.84 o 
 -10   3   6        0.79        1.67      4.55 o 
  -9   3   6       18.10       23.25      5.70 o 
  -8   3   6       26.97       38.90      5.75 o 
  -7   3   6       90.51       89.13     17.07 o 
  -6   3   6       30.30       31.52      4.82 o 
  -5   3   6       47.62       51.86      3.44 o 
  -4   3   6       11.38       19.13      2.59 o 
  -3   3   6      127.84      174.21     13.59 o 
  -2   3   6        0.29       12.12      2.86 o 
  -1   3   6        0.55        1.78      3.23 o 
   0   3   6      631.50      682.66      9.06 o 
   1   3   6       11.70       15.05      2.41 o 
   2   3   6      464.96      460.00      8.63 o 
   3   3   6      366.28      378.64      8.04 o 
   4   3   6        0.85        0.66      3.18 o 
   5   3   6        1.49       -0.13      3.70 o 
   6   3   6       26.90       17.84      4.16 o 
   7   3   6        0.17       -4.76      3.31 o 
   8   3   6       17.11       23.77      6.01 o 
 -11   4   6        0.20       -0.81      5.65 o 
 -10   4   6        4.47       -1.97      4.23 o 
  -9   4   6        4.44        0.65      5.21 o 
  -8   4   6       29.07       15.69      4.50 o 
  -7   4   6      158.93      120.50      7.88 o 
  -6   4   6        1.21        0.61      3.32 o 
  -5   4   6       42.64       49.35      3.87 o 
  -4   4   6       33.05       39.27      3.19 o 
  -3   4   6       48.79       71.10      4.86 o 
  -2   4   6       97.79       93.95      4.31 o 
  -1   4   6       52.23       38.04      2.70 o 
   0   4   6        0.30        2.32      1.69 o 
   1   4   6      366.74      424.55      8.24 o 
   2   4   6      924.43      950.58     13.06 o 
   3   4   6      168.33      182.35     12.68 o 
   4   4   6        6.18        3.17      3.73 o 
   5   4   6        5.11       -3.41      6.96 o 
   6   4   6        0.13        1.76      4.31 o 
   7   4   6        8.95        7.88      4.32 o 
   8   4   6       22.13       32.14      9.58 o 
 -11   5   6        6.58        1.38      5.20 o 
 -10   5   6        0.03        0.84      4.67 o 
  -9   5   6        0.04        0.58      4.10 o 
  -8   5   6      168.56      158.00      9.31 o 
  -7   5   6      105.91      114.29     10.54 o 
  -6   5   6        5.75       10.29      2.55 o 
  -5   5   6        8.70        7.55      2.95 o 
  -4   5   6        0.92        2.40      3.72 o 
  -3   5   6        0.37        3.39      2.83 o 
  -2   5   6       18.54       18.90      2.70 o 
  -1   5   6       48.74       41.25      2.85 o 
   0   5   6       58.12       54.44      2.95 o 
   1   5   6        3.39        5.74      3.56 o 
   2   5   6      879.68      856.21     19.40 o 
   3   5   6      100.12       83.08      7.83 o 
   4   5   6       79.89       78.23      7.43 o 
   5   5   6       26.00       31.73      6.18 o 
   6   5   6       19.30       25.63      6.52 o 
   7   5   6        6.75       13.93      6.06 o 
 -11   6   6        1.58       -1.05      5.15 o 
 -10   6   6       15.23        6.69      4.76 o 
  -9   6   6        0.31        7.81      7.27 o 
  -8   6   6      165.91      170.46      9.99 o 
  -7   6   6       11.87        6.00      6.78 o 
  -6   6   6       28.21       20.43      2.67 o 
  -5   6   6       37.74       31.74      4.17 o 
  -4   6   6        1.99        4.12      2.90 o 
  -3   6   6        2.04        1.37      2.32 o 
  -2   6   6        4.28        4.91      2.07 o 
  -1   6   6        8.63        5.48      1.97 o 
   0   6   6       61.43       64.13      6.09 o 
   1   6   6        3.62        6.55      8.12 o 
   2   6   6      424.20      423.42     27.51 o 
   3   6   6      163.28      193.44     10.62 o 
   4   6   6       26.47       37.68      6.56 o 
   5   6   6       24.16       26.81      6.21 o 
   6   6   6       12.58       15.10      6.24 o 
 -11   7   6        8.46       14.36      5.97 o 
 -10   7   6       27.37       10.50      5.56 o 
  -9   7   6        0.19       -2.02      4.55 o 
  -8   7   6      148.81      133.69      9.32 o 
  -7   7   6      120.38      122.55      8.48 o 
  -6   7   6       26.07       36.39      4.74 o 
  -5   7   6       12.80       11.78      3.16 o 
  -4   7   6       86.97       85.86      6.73 o 
  -3   7   6       24.38       23.95      4.50 o 
  -2   7   6       43.19       40.88      3.19 o 
  -1   7   6       51.15       55.75      6.19 o 
   0   7   6       17.22       24.96      6.42 o 
   1   7   6      307.93      290.38     23.35 o 
   2   7   6        6.13        5.31      4.19 o 
   3   7   6       77.79       67.39      7.79 o 
   4   7   6       29.94       25.79      6.78 o 
   5   7   6       34.83       49.29      8.04 o 
   6   7   6       17.00       18.70      6.68 o 
 -11   8   6        2.10        2.08      7.69 o 
 -10   8   6        2.55        5.78      5.33 o 
  -9   8   6        8.98        2.89      4.57 o 
  -8   8   6      100.32      103.83      8.36 o 
  -7   8   6        4.78        2.08      4.40 o 
  -6   8   6      126.00      132.21      6.45 o 
  -5   8   6      194.83      204.81      7.47 o 
  -4   8   6       11.32        0.37      2.45 o 
  -3   8   6        5.35       -1.92      2.99 o 
  -2   8   6       21.14       29.64      5.38 o 
  -1   8   6       95.05       84.90     11.05 o 
   0   8   6       35.92       32.09      7.82 o 
   1   8   6      132.73      102.48      8.70 o 
   2   8   6        0.43        0.45      4.17 o 
   3   8   6       18.66       26.54      8.65 o 
   4   8   6       40.25       36.66      7.50 o 
   5   8   6        1.82       -3.59      5.30 o 
 -10   9   6        1.50        0.48      7.27 o 
  -9   9   6       14.69       12.57      5.36 o 
  -8   9   6        4.33        7.03      4.71 o 
  -7   9   6       16.02        7.63      8.62 o 
  -6   9   6       31.51       35.10      3.95 o 
  -5   9   6       49.82       36.88      3.84 o 
  -4   9   6        0.71        2.67      2.64 o 
  -3   9   6       40.63       16.08     20.05 o 
  -2   9   6      174.70      181.69     15.26 o 
  -1   9   6      179.97      190.29     15.21 o 
   0   9   6       60.08       58.66      7.37 o 
   1   9   6       18.19       16.99      5.64 o 
   2   9   6        6.64       10.59      5.21 o 
   3   9   6        1.31       -2.13      5.16 o 
   4   9   6        4.63        3.71      6.85 o 
 -10  10   6        0.01       -6.82      7.24 o 
  -9  10   6        2.78        4.06      7.75 o 
  -8  10   6        0.20       11.71      6.55 o 
  -7  10   6       34.82       26.74      5.84 o 
  -6  10   6       46.61       49.10      8.37 o 
  -5  10   6       29.07       31.98      4.63 o 
  -4  10   6       74.19       73.80      7.49 o 
  -3  10   6        6.73       -0.06      3.92 o 
  -2  10   6       94.91       89.54      8.53 o 
  -1  10   6       39.25       40.58      6.90 o 
   0  10   6       15.72        9.87      8.86 o 
   1  10   6        8.44        7.96      5.33 o 
   2  10   6        5.07        8.06      5.70 o 
   3  10   6        0.05        1.64      8.85 o 
  -9  11   6        7.42        3.86      6.80 o 
  -8  11   6        0.04       -0.91      7.06 o 
  -7  11   6       12.28        8.69     10.61 o 
  -6  11   6       50.92       51.88      7.02 o 
  -5  11   6       28.83       34.75     12.34 o 
  -4  11   6       52.69       41.28      6.83 o 
  -3  11   6       16.53       -2.70     13.45 o 
  -2  11   6        9.62       11.94      5.71 o 
  -1  11   6       30.82       23.11      6.44 o 
   0  11   6       18.72       12.28      5.93 o 
   1  11   6       12.88       11.97     11.31 o 
  -8  12   6        0.04        9.80      8.08 o 
  -6  12   6       27.36       19.65      8.80 o 
  -5  12   6       25.23       16.15     11.59 o 
  -4  12   6       32.20       24.67      9.58 o 
  -3  12   6       24.63       -2.98     23.12 o 
  -2  12   6        1.60       -4.20      5.00 o 
  -1  12   6       12.91       19.95      7.10 o 
   0  12   6        3.60        1.70      5.66 o 
  -5  13   6       12.69        8.20      6.21 o 
  -4  13   6       17.41       29.37      7.24 o 
  -3  13   6        0.78       -8.73      5.82 o 
   0 -13   7        1.72        9.45      9.74 o 
   1 -13   7        6.68        2.49      7.97 o 
   2 -13   7       14.38       28.15      6.96 o 
   3 -13   7       17.42       14.20      5.90 o 
   4 -13   7        4.66        0.96      5.43 o 
   5 -13   7       12.78       16.79      6.61 o 
   6 -13   7        2.91       -0.33      5.27 o 
  -2 -12   7       10.07        7.97      5.45 o 
  -1 -12   7        4.88        4.17      7.87 o 
   0 -12   7        8.31        1.60      7.89 o 
   1 -12   7       26.65       14.74      8.48 o 
   2 -12   7       15.88       18.99      6.15 o 
   3 -12   7       15.02       10.96      5.45 o 
   4 -12   7       10.99        6.11      5.26 o 
   5 -12   7        6.12        6.32      5.20 o 
   6 -12   7        9.03        4.78      5.76 o 
   7 -12   7       22.34       16.87      6.41 o 
   8 -12   7       35.67       39.13      8.24 o 
  -3 -11   7        6.93        0.26      6.08 o 
  -2 -11   7        0.65        7.13      4.85 o 
  -1 -11   7       17.62       26.85      7.18 o 
   0 -11   7        0.03       -8.66      5.89 o 
   1 -11   7       36.38       27.84      5.44 o 
   2 -11   7       28.37       36.25      6.38 o 
   3 -11   7        5.62       -1.70      4.15 o 
   4 -11   7       56.65       70.68     12.73 o 
   5 -11   7       37.48       44.88      6.97 o 
   6 -11   7       10.29       11.78      9.90 o 
   7 -11   7       42.88       32.35     16.25 o 
   8 -11   7       37.49       44.63      7.93 o 
  -5 -10   7        1.64        1.65      6.93 o 
  -4 -10   7       15.04       11.71      7.21 o 
  -3 -10   7       16.01       21.18      7.51 o 
  -2 -10   7        4.91        6.60      8.04 o 
  -1 -10   7       40.24       44.04      6.83 o 
   0 -10   7       38.07       32.22      5.51 o 
   1 -10   7       15.73       12.73      4.66 o 
   2 -10   7       70.93       75.06      7.23 o 
   3 -10   7        9.03       15.89      5.04 o 
   4 -10   7      105.71      125.38      9.12 o 
   5 -10   7       39.01       32.70      8.83 o 
   6 -10   7        3.81        4.87      7.74 o 
   7 -10   7       31.33       37.65      7.08 o 
   8 -10   7       73.48       66.14      8.64 o 
   9 -10   7       76.19       74.61      9.62 o 
  -6  -9   7        4.27        8.32      6.96 o 
  -5  -9   7        0.15        2.28      6.22 o 
  -4  -9   7        2.13        7.50      6.14 o 
  -3  -9   7        4.15        6.81      5.81 o 
  -2  -9   7       27.40       17.77      4.88 o 
  -1  -9   7        0.07       -1.15      2.80 o 
   0  -9   7      220.06      223.17      6.86 o 
   1  -9   7      102.33      105.09      6.14 o 
   2  -9   7      121.55      127.18     11.02 o 
   3  -9   7       61.89       75.38      7.06 o 
   4  -9   7       14.33       23.24      5.28 o 
   5  -9   7       81.00       72.56      7.45 o 
   6  -9   7       51.33       52.82      8.13 o 
   7  -9   7       40.21       46.43     17.87 o 
   8  -9   7      257.86      253.92     17.22 o 
   9  -9   7       24.93       18.85      6.71 o 
  -6  -8   7        0.68        4.06      6.40 o 
  -5  -8   7       14.01       18.93      7.49 o 
  -4  -8   7        3.23        3.01      5.44 o 
  -3  -8   7       11.70       10.30      3.95 o 
  -2  -8   7        6.59        5.61      2.96 o 
  -1  -8   7       57.08       54.52      7.70 o 
   0  -8   7      184.56      173.76      5.85 o 
   1  -8   7      244.38      239.99      7.32 o 
   2  -8   7      125.94      133.82      7.87 o 
   3  -8   7      123.08      136.99      8.13 o 
   4  -8   7       12.94       16.16      4.77 o 
   5  -8   7       87.14       92.45      7.88 o 
   6  -8   7       88.40       78.80     15.36 o 
   7  -8   7       61.84       53.66      7.40 o 
   8  -8   7      174.78      155.88     10.94 o 
   9  -8   7        4.48       -4.56      5.08 o 
  10  -8   7        0.17       -4.69      6.22 o 
  -7  -7   7        0.01        3.29      6.50 o 
  -6  -7   7        3.80        4.22      6.16 o 
  -5  -7   7        8.61       -0.94      5.05 o 
  -4  -7   7        0.06       -1.71      3.28 o 
  -3  -7   7        7.41       13.03      4.05 o 
  -2  -7   7        1.00        2.20      2.73 o 
  -1  -7   7      373.93      388.05      8.02 o 
   0  -7   7      578.23      568.95      9.49 o 
   1  -7   7      626.35      611.33     10.88 o 
   2  -7   7       45.37       43.18      4.29 o 
   3  -7   7        6.61        9.92      6.69 o 
   4  -7   7      121.48      125.07      8.01 o 
   5  -7   7      176.17      165.52      9.39 o 
   6  -7   7      214.75      208.61     10.68 o 
   7  -7   7      105.40      119.35     19.75 o 
   8  -7   7       32.34       20.27      9.20 o 
   9  -7   7        2.33       -4.74      7.24 o 
  10  -7   7        0.57       -0.46      7.05 o 
  -8  -6   7        0.39        9.81      7.16 o 
  -7  -6   7        9.35        3.35      5.63 o 
  -6  -6   7       42.51       33.40      8.60 o 
  -5  -6   7        9.20       14.39      8.12 o 
  -4  -6   7      117.64      131.30      7.83 o 
  -3  -6   7       81.27       88.11      6.38 o 
  -2  -6   7       13.76        8.19      4.21 o 
  -1  -6   7      898.28      887.58     11.70 o 
   0  -6   7      436.52      409.54      7.61 o 
   1  -6   7      444.58      435.12      8.62 o 
   2  -6   7      106.67      101.98      5.42 o 
   3  -6   7      231.89      234.45      9.31 o 
   4  -6   7       74.49       81.50      6.80 o 
   5  -6   7      304.62      328.06     11.97 o 
   6  -6   7       29.96       34.86      8.57 o 
   7  -6   7       65.22       59.53     10.52 o 
   8  -6   7        6.50        4.68      5.18 o 
   9  -6   7        1.38       -5.05      5.96 o 
  10  -6   7        1.84       11.05      8.27 o 
  -8  -5   7        1.13        6.92      6.38 o 
  -7  -5   7       65.94       36.42      9.35 o 
  -6  -5   7       75.43       73.15      7.49 o 
  -5  -5   7      164.53      161.16      7.54 o 
  -4  -5   7      319.82      321.36     11.00 o 
  -3  -5   7       15.69       17.03      3.88 o 
  -2  -5   7        3.22        3.43      2.38 o 
  -1  -5   7      604.62      603.42     10.29 o 
   0  -5   7     1191.60     1209.96     15.61 o 
   1  -5   7      325.33      343.00      9.62 o 
   2  -5   7       50.22       60.26      7.87 o 
   3  -5   7      242.53      244.83      9.32 o 
   4  -5   7      219.31      196.97      9.14 o 
   5  -5   7      205.15      202.53      9.78 o 
   6  -5   7        9.50        6.32      4.51 o 
   7  -5   7       86.08       83.76      8.13 o 
   8  -5   7       19.38       19.68      7.44 o 
   9  -5   7       10.18        6.30      7.04 o 
  10  -5   7        2.83       -6.23      6.58 o 
  -9  -4   7        0.51        4.99      6.79 o 
  -8  -4   7       13.66       12.56      7.70 o 
  -7  -4   7       57.30       63.07      5.55 o 
  -6  -4   7      173.53      202.45     10.00 o 
  -5  -4   7      209.50      226.50      8.05 o 
  -4  -4   7       46.75       41.95      4.15 o 
  -3  -4   7        3.65        5.79      3.35 o 
  -2  -4   7      462.39      488.73     11.02 o 
  -1  -4   7      201.94      185.55      5.39 o 
   0  -4   7     1709.20     1740.47     19.07 o 
   1  -4   7       21.64       25.24      5.90 o 
   2  -4   7        8.83        9.22      3.22 o 
   3  -4   7      127.13      134.66      4.60 o 
   4  -4   7      962.70      920.35     24.88 o 
   5  -4   7        1.27       -2.48      3.89 o 
   6  -4   7       99.35       88.88      9.99 o 
   7  -4   7       85.49       73.72     10.21 o 
   8  -4   7       37.11       36.48      8.76 o 
   9  -4   7        9.87       10.85      7.85 o 
  10  -4   7        0.10        2.25      7.24 o 
  -9  -3   7        0.75       13.43      7.94 o 
  -8  -3   7        1.49        3.55      3.48 o 
  -7  -3   7       86.60       89.35      6.16 o 
  -6  -3   7      681.56      657.53     17.39 o 
  -5  -3   7      129.94      114.39      7.22 o 
  -4  -3   7       94.08       94.17      7.31 o 
  -3  -3   7       99.91       90.09      4.32 o 
  -2  -3   7      218.31      200.99      5.72 o 
  -1  -3   7      162.34      160.90      4.92 o 
   0  -3   7      611.91      603.63      9.36 o 
   1  -3   7        0.63        0.81      2.19 o 
   2  -3   7      429.14      390.02     10.19 o 
   3  -3   7     1039.56     1029.56     13.70 o 
   4  -3   7      712.49      695.46     11.81 o 
   5  -3   7       78.34       74.99      8.90 o 
   6  -3   7        6.47       12.04      6.06 o 
   7  -3   7       44.73       43.31      8.76 o 
   8  -3   7       45.28       27.44      8.34 o 
   9  -3   7       13.11       -2.88      6.07 o 
  10  -3   7        5.84       19.36      8.85 o 
 -10  -2   7        0.11       -6.72      5.68 o 
  -9  -2   7        4.62       -1.43      3.41 o 
  -8  -2   7       21.90       23.66      4.46 o 
  -7  -2   7        2.10       11.86      3.70 o 
  -6  -2   7       24.10       25.87      4.82 o 
  -5  -2   7        0.97        4.36      4.01 o 
  -4  -2   7      297.11      273.39     12.41 o 
  -3  -2   7      268.07      259.90      6.74 o 
  -2  -2   7      498.59      512.69      6.77 o 
  -1  -2   7      746.31      753.79      9.70 o 
   0  -2   7        1.74        1.39      1.70 o 
   1  -2   7      123.03      111.54      4.51 o 
   2  -2   7      785.03      786.70     17.22 o 
   3  -2   7      461.27      423.29      7.65 o 
   4  -2   7      174.88      160.17      5.12 o 
   5  -2   7      563.71      501.01      9.24 o 
   6  -2   7       43.90       37.65      7.91 o 
   7  -2   7       52.00       44.01      8.84 o 
   8  -2   7       95.64      110.61     12.67 o 
   9  -2   7       13.27       36.94      9.93 o 
  10  -2   7       17.89       31.05     10.10 o 
 -10  -1   7        0.18        4.57      4.07 o 
  -9  -1   7       20.31       17.67      4.44 o 
  -8  -1   7        5.07        3.89      3.20 o 
  -7  -1   7        8.01        1.42      3.61 o 
  -6  -1   7       88.68      118.15     10.19 o 
  -5  -1   7      267.75      267.82      9.81 o 
  -4  -1   7      253.16      249.93      9.14 o 
  -3  -1   7      636.86      615.40     13.60 o 
  -2  -1   7       48.34       32.30      2.40 o 
  -1  -1   7     1331.78     1343.19     14.86 o 
   0  -1   7        5.90        3.54      4.57 o 
   1  -1   7      327.45      299.10     11.65 o 
   2  -1   7     1433.58     1480.71     16.98 o 
   3  -1   7      860.50      810.73     11.73 o 
   4  -1   7      792.57      837.05     12.47 o 
   5  -1   7       89.49       97.93      5.79 o 
   6  -1   7       19.97       16.09      3.58 o 
   7  -1   7       13.98       19.29      7.96 o 
   8  -1   7      100.76       88.95     12.41 o 
   9  -1   7       24.62       24.75      8.96 o 
 -10   0   7        4.38        6.98      4.15 o 
  -9   0   7       27.68       22.43      4.63 o 
  -8   0   7        0.08       -2.35      5.29 o 
  -7   0   7        3.96        1.08      3.41 o 
  -6   0   7       94.81       85.55      6.60 o 
  -5   0   7       25.53       24.93      4.81 o 
  -4   0   7       64.58       58.33      5.39 o 
  -3   0   7      968.31      927.75     17.09 o 
  -2   0   7        2.55       -0.05      1.24 o 
  -1   0   7     1284.45     1321.72     14.70 o 
   0   0   7      704.65      697.82     11.95 o 
   1   0   7      179.34      123.10      4.60 o 
   2   0   7     2064.38     2143.59     19.26 o 
   3   0   7      565.14      517.28      9.70 o 
   4   0   7      136.69      137.96      5.70 o 
   5   0   7        0.12       -2.46      2.25 o 
   6   0   7        6.95       11.32      3.19 o 
   7   0   7        3.11        6.78      6.56 o 
   8   0   7       81.85       78.83     11.83 o 
   9   0   7       22.49       18.13      8.61 o 
 -11   1   7        1.37        1.02      4.33 o 
 -10   1   7       10.81       15.03      4.47 o 
  -9   1   7        5.24       11.47      4.99 o 
  -8   1   7        7.29        3.80      4.03 o 
  -7   1   7      129.26      105.29      7.58 o 
  -6   1   7       18.94       22.16      4.44 o 
  -5   1   7       88.57       95.51      6.49 o 
  -4   1   7       26.42       17.96      3.66 o 
  -3   1   7      237.56      228.33      8.20 o 
  -2   1   7     1156.46     1186.66     20.26 o 
  -1   1   7     1476.65     1436.69     15.78 o 
   0   1   7      950.61      857.74     11.56 o 
   1   1   7       88.75       75.56      3.41 o 
   2   1   7     1031.75      989.24     11.90 o 
   3   1   7      161.41      156.67      5.00 o 
   4   1   7        9.59        4.55      2.70 o 
   5   1   7       37.44       36.69      4.21 o 
   6   1   7       20.21       20.40      3.92 o 
   7   1   7        9.86        9.75      4.02 o 
   8   1   7        1.82        0.60      6.99 o 
   9   1   7        0.19        7.86      8.63 o 
 -11   2   7        2.35       -0.23      4.05 o 
 -10   2   7       16.04       13.73      5.24 o 
  -9   2   7       43.73       36.22      6.13 o 
  -8   2   7      108.60       87.88      7.52 o 
  -7   2   7      342.94      318.32     22.63 o 
  -6   2   7       31.78       40.92      5.23 o 
  -5   2   7      338.59      343.68     11.14 o 
  -4   2   7       13.89       15.21      3.49 o 
  -3   2   7      505.58      519.43     12.33 o 
  -2   2   7     1554.12     1438.03     21.43 o 
  -1   2   7     1044.07      996.97     32.66 o 
   0   2   7      366.95      381.84      9.58 o 
   1   2   7     1019.34     1038.86     14.17 o 
   2   2   7       85.48       84.11      4.43 o 
   3   2   7       83.24       81.05      4.49 o 
   4   2   7        5.11        1.86      2.37 o 
   5   2   7       15.84       19.74      5.19 o 
   6   2   7       32.19       34.33      7.33 o 
   7   2   7        0.03       -4.17      3.18 o 
   8   2   7        0.38       -4.19      7.29 o 
 -11   3   7        4.89        3.73      5.18 o 
 -10   3   7       18.93       13.43      5.53 o 
  -9   3   7       64.82       58.13      7.08 o 
  -8   3   7      104.24      114.58      8.24 o 
  -7   3   7      176.50      196.86     13.21 o 
  -6   3   7      345.78      352.21     11.93 o 
  -5   3   7        4.37        3.51      2.98 o 
  -4   3   7      318.29      329.06      6.39 o 
  -3   3   7     1257.35     1178.62     19.65 o 
  -2   3   7      562.13      534.76     11.91 o 
  -1   3   7      114.39      107.80      4.76 o 
   0   3   7       35.47       28.56      2.62 o 
   1   3   7       97.73      100.56      4.62 o 
   2   3   7       43.65       36.98      3.78 o 
   3   3   7      130.32      131.04      7.67 o 
   4   3   7       37.49       39.78      9.31 o 
   5   3   7        9.74        8.00      4.30 o 
   6   3   7       16.58       17.18      4.26 o 
   7   3   7        0.07        0.44      3.66 o 
   8   3   7        0.95        3.18      4.47 o 
 -11   4   7        1.69        5.42      5.25 o 
 -10   4   7       46.52       37.21      6.85 o 
  -9   4   7       87.33       88.24     21.25 o 
  -8   4   7      129.50      121.54      8.70 o 
  -7   4   7      166.10      160.25      9.16 o 
  -6   4   7     1027.78      963.74     32.88 o 
  -5   4   7      187.35      171.84      8.46 o 
  -4   4   7      963.38      928.31     13.01 o 
  -3   4   7      230.82      199.04      8.42 o 
  -2   4   7      166.53      182.60      6.06 o 
  -1   4   7       40.41       36.80      2.92 o 
   0   4   7      715.17      675.01      9.70 o 
   1   4   7      149.77      162.40      6.56 o 
   2   4   7      207.98      180.16      9.24 o 
   3   4   7        8.98        9.02      4.05 o 
   4   4   7       93.99       89.52      7.58 o 
   5   4   7        2.55        6.97      4.40 o 
   6   4   7        2.24        3.93      4.48 o 
   7   4   7        7.98        4.55      4.64 o 
 -11   5   7        4.00       12.07      5.59 o 
 -10   5   7       30.28       17.75      5.58 o 
  -9   5   7       34.72       25.28      7.78 o 
  -8   5   7       58.22       54.35      6.70 o 
  -7   5   7      114.64      127.72     10.23 o 
  -6   5   7      717.82      745.98     17.80 o 
  -5   5   7      340.22      334.30     11.16 o 
  -4   5   7      166.68      184.67     12.82 o 
  -3   5   7      194.16      203.44     20.92 o 
  -2   5   7      567.87      529.93     22.11 o 
  -1   5   7       12.93        7.23      2.16 o 
   0   5   7        8.97       15.57      2.33 o 
   1   5   7      109.06      112.05      8.30 o 
   2   5   7       35.85       41.45      5.97 o 
   3   5   7        5.77        2.47      3.85 o 
   4   5   7        0.86        2.11      5.69 o 
   5   5   7        0.63        0.73      7.85 o 
   6   5   7        4.96        4.17      5.18 o 
   7   5   7       10.80        7.63      4.88 o 
 -11   6   7        7.74        7.68      5.46 o 
 -10   6   7        3.46        8.25      5.08 o 
  -9   6   7       34.44       38.15      6.65 o 
  -8   6   7        5.58       14.14      4.93 o 
  -7   6   7      125.94      133.01     24.81 o 
  -6   6   7      321.12      329.28     11.98 o 
  -5   6   7      235.50      218.70     13.88 o 
  -4   6   7      234.17      238.88      9.21 o 
  -3   6   7      415.08      423.31      9.64 o 
  -2   6   7      123.27      117.83      4.77 o 
  -1   6   7        3.69        6.05      2.21 o 
   0   6   7      101.52       82.47     14.86 o 
   1   6   7      229.34      246.23     11.29 o 
   2   6   7      194.43      210.49     11.10 o 
   3   6   7        0.02        2.36      6.61 o 
   4   6   7        0.05       -1.55      5.89 o 
   5   6   7        4.24        7.59      5.25 o 
   6   6   7        4.98        2.39      5.69 o 
 -11   7   7        9.44       14.41      6.22 o 
 -10   7   7        5.03        8.35     10.17 o 
  -9   7   7       34.69       41.79      6.76 o 
  -8   7   7        0.75        3.32      4.10 o 
  -7   7   7      132.30      128.86     14.70 o 
  -6   7   7        6.34       -0.76     14.91 o 
  -5   7   7      169.25      169.92      6.72 o 
  -4   7   7      376.28      363.05     11.29 o 
  -3   7   7      269.72      256.65      6.89 o 
  -2   7   7        8.14        6.59      2.44 o 
  -1   7   7       13.80       11.74      4.69 o 
   0   7   7        3.45       -2.49      3.87 o 
   1   7   7       87.10       86.10      7.97 o 
   2   7   7      340.85      357.18     14.47 o 
   3   7   7        8.33        3.70      5.00 o 
   4   7   7        2.44        1.90      8.96 o 
   5   7   7        0.11        1.64      5.19 o 
 -10   8   7       14.14       16.15      6.01 o 
  -9   8   7        0.93       -0.28      4.63 o 
  -8   8   7       27.20       19.28      5.44 o 
  -7   8   7        8.05        8.58      8.50 o 
  -6   8   7       28.85       32.81      5.61 o 
  -5   8   7      195.13      201.40      7.70 o 
  -4   8   7      213.20      186.39      7.42 o 
  -3   8   7       29.71       30.55      3.41 o 
  -2   8   7        0.20       -4.72      3.55 o 
  -1   8   7        1.14       -1.96      4.09 o 
   0   8   7        1.47        0.51      4.18 o 
   1   8   7       34.73       38.73     20.53 o 
   2   8   7       93.36      101.65     18.10 o 
   3   8   7       10.97       10.30      5.73 o 
   4   8   7        0.61       -2.92      5.75 o 
 -10   9   7        5.02        4.59      5.80 o 
  -9   9   7        7.60        4.19      7.83 o 
  -8   9   7        2.64        0.04      4.35 o 
  -7   9   7       10.09        4.20      4.32 o 
  -6   9   7      164.89      143.22      7.54 o 
  -5   9   7        7.55       14.52      3.35 o 
  -4   9   7       35.92       49.08      7.10 o 
  -3   9   7       27.26       36.40      6.30 o 
  -2   9   7        5.01        5.51      4.66 o 
  -1   9   7        4.85        5.97      4.82 o 
   0   9   7       36.57       39.36      6.92 o 
   1   9   7       50.18       51.18      7.57 o 
   2   9   7       18.30       14.05      6.26 o 
   3   9   7       10.72        6.92      5.64 o 
  -9  10   7        7.55        7.80      7.69 o 
  -8  10   7       11.30       26.21      6.22 o 
  -7  10   7       23.14       32.60      5.22 o 
  -6  10   7      102.21      112.30      6.98 o 
  -5  10   7        8.30        6.26      3.71 o 
  -4  10   7        0.09        6.19      5.93 o 
  -3  10   7       10.65        3.25      4.88 o 
  -2  10   7        0.23       -1.57      4.47 o 
  -1  10   7       17.77       15.60      6.01 o 
   0  10   7       12.51       17.89      5.93 o 
   1  10   7        0.02       -0.98      5.32 o 
   2  10   7        0.98       -1.51      5.08 o 
  -9  11   7       19.30       13.61      8.28 o 
  -8  11   7       64.00       65.48     12.07 o 
  -7  11   7       67.69       64.46      8.18 o 
  -6  11   7       32.55       44.88     10.41 o 
  -5  11   7        1.12        7.40      7.52 o 
  -4  11   7        1.88       -2.99      4.33 o 
  -3  11   7        3.86        8.87     14.06 o 
  -2  11   7        6.87        3.26      9.84 o 
  -1  11   7       10.33        9.06      5.79 o 
   0  11   7        3.52        2.90      5.59 o 
   1  11   7        0.78       -0.44      5.61 o 
  -6  12   7       20.84       30.48     10.26 o 
  -5  12   7        0.03        1.58      8.45 o 
  -4  12   7        4.54       10.82      6.02 o 
  -3  12   7        4.46       11.01      5.90 o 
  -2  12   7        5.19       -1.28      5.65 o 
  -1  12   7        0.64       -2.39      5.62 o 
   0 -13   8       10.17       11.47      9.67 o 
   1 -13   8       21.48       13.15     10.23 o 
   2 -13   8        6.26       11.47      6.28 o 
   3 -13   8        1.84       -1.05      5.76 o 
   4 -13   8        0.03        1.15      5.64 o 
   5 -13   8        1.48        4.19      7.38 o 
  -2 -12   8        7.89       15.85      5.85 o 
  -1 -12   8       48.59       38.29     11.12 o 
   0 -12   8       76.23       83.10     12.80 o 
   1 -12   8       44.64       53.90     11.06 o 
   2 -12   8        9.63        6.78      6.76 o 
   3 -12   8        1.16       -2.11      4.97 o 
   4 -12   8        0.20       -0.29      5.41 o 
   5 -12   8        0.01       -0.69      8.41 o 
   6 -12   8        2.21        4.51      5.68 o 
   7 -12   8        3.11       -0.01      5.42 o 
  -3 -11   8        4.87        5.96      5.31 o 
  -2 -11   8       22.07       37.55     11.32 o 
  -1 -11   8       48.00       57.00      6.98 o 
   0 -11   8       52.82       49.91     10.19 o 
   1 -11   8        3.32        3.73      3.95 o 
   2 -11   8        8.84       18.51      6.00 o 
   3 -11   8        9.01       13.81      6.73 o 
   4 -11   8        6.58       11.64      9.26 o 
   5 -11   8        0.48        6.92      4.90 o 
   6 -11   8        1.80        5.57      4.93 o 
   7 -11   8        9.63        8.05      6.60 o 
   8 -11   8        0.09       -7.11      7.37 o 
  -4 -10   8       20.59       10.78      7.33 o 
  -3 -10   8        8.39        6.73      5.05 o 
  -2 -10   8       26.06       31.46      5.79 o 
  -1 -10   8        5.50        7.42      3.37 o 
   0 -10   8       57.25       55.70      5.39 o 
   1 -10   8       23.65       31.96      5.46 o 
   2 -10   8        0.40       -1.00      4.03 o 
   3 -10   8       13.79       10.51      5.11 o 
   4 -10   8        1.49       -0.48      7.76 o 
   5 -10   8        0.27        3.10      4.42 o 
   6 -10   8        0.99       -0.31      8.66 o 
   7 -10   8        0.42        1.28      6.17 o 
   8 -10   8        0.01       -4.93      4.74 o 
  -5  -9   8        5.29       10.18      7.02 o 
  -4  -9   8       30.79       43.66      9.29 o 
  -3  -9   8        2.02        1.22      4.02 o 
  -2  -9   8        1.73        0.36      3.05 o 
  -1  -9   8       26.86       17.97      3.83 o 
   0  -9   8      125.42      129.78      5.69 o 
   1  -9   8       32.64       44.21      5.30 o 
   2  -9   8       16.15        9.40      4.74 o 
   3  -9   8       61.51       56.36      6.57 o 
   4  -9   8       83.93       81.33      7.59 o 
   5  -9   8        0.00       -3.30      3.92 o 
   6  -9   8        0.63        2.97      5.40 o 
   7  -9   8        5.75        5.02      5.20 o 
   8  -9   8       10.16        2.59      5.33 o 
   9  -9   8        0.08        8.09      6.10 o 
  -6  -8   8        5.40        5.39      7.10 o 
  -5  -8   8        2.87        3.57      5.82 o 
  -4  -8   8       38.13       30.76      7.98 o 
  -3  -8   8       30.35       29.45      4.22 o 
  -2  -8   8       58.69       63.27      7.39 o 
  -1  -8   8        0.38       -0.31      2.83 o 
   0  -8   8        2.50        0.25      2.41 o 
   1  -8   8       58.80       65.76      4.11 o 
   2  -8   8       11.09       14.46      5.08 o 
   3  -8   8       23.57       27.11      5.12 o 
   4  -8   8       84.39       71.67      7.01 o 
   5  -8   8        1.92        3.24      4.29 o 
   6  -8   8       10.52        5.00      4.77 o 
   7  -8   8        4.13       -0.06      4.85 o 
   8  -8   8       28.82       13.48      7.20 o 
   9  -8   8        6.38        0.71      5.59 o 
  -7  -7   8       12.46       13.77      7.91 o 
  -6  -7   8        7.31        8.02      6.38 o 
  -5  -7   8       14.10       13.54      6.95 o 
  -4  -7   8        4.85       10.46      4.11 o 
  -3  -7   8       26.20       30.85      4.07 o 
  -2  -7   8      197.83      183.28      7.00 o 
  -1  -7   8       21.32       22.88      2.92 o 
   0  -7   8        1.27        0.84      2.75 o 
   1  -7   8      254.31      261.22      6.57 o 
   2  -7   8        5.13       11.76      4.76 o 
   3  -7   8       10.07        7.08      4.00 o 
   4  -7   8        2.79        0.59      4.02 o 
   5  -7   8        0.66        0.54      3.93 o 
   6  -7   8        7.51        2.32      4.58 o 
   7  -7   8        0.27       -6.10      4.06 o 
   8  -7   8        9.90        4.74      5.14 o 
   9  -7   8       38.72       54.44     10.74 o 
  -8  -6   8       19.86       13.07      8.11 o 
  -7  -6   8       14.82       21.12      8.05 o 
  -6  -6   8       32.69       20.58      8.25 o 
  -5  -6   8        5.38        4.23      4.85 o 
  -4  -6   8        0.93       -4.52      3.01 o 
  -3  -6   8      113.63      103.37      5.59 o 
  -2  -6   8        4.34        6.16      2.75 o 
  -1  -6   8        3.87        4.32      2.23 o 
   0  -6   8        0.43        1.86      2.03 o 
   1  -6   8        0.13       -2.98      1.99 o 
   2  -6   8      196.31      205.42     11.68 o 
   3  -6   8       12.55       17.19      4.50 o 
   4  -6   8       14.92        9.65      4.30 o 
   5  -6   8        6.48        4.34      4.39 o 
   6  -6   8       39.00       34.76      6.12 o 
   7  -6   8        3.18        9.04      5.35 o 
   8  -6   8       23.18       29.32      8.83 o 
   9  -6   8       23.83       11.28      8.08 o 
  -8  -5   8       60.83       75.64     12.33 o 
  -7  -5   8       43.16       48.85     10.07 o 
  -6  -5   8       27.09       32.22      5.26 o 
  -5  -5   8        7.70        5.99      3.48 o 
  -4  -5   8      141.97      132.38      7.97 o 
  -3  -5   8      156.35      164.48      6.25 o 
  -2  -5   8       22.98       35.99      8.03 o 
  -1  -5   8        2.39        0.68      2.65 o 
   0  -5   8      108.83      122.28      5.69 o 
   1  -5   8        0.04       -0.23      2.48 o 
   2  -5   8       76.81       83.62      7.08 o 
   3  -5   8      286.44      269.41      9.98 o 
   4  -5   8      107.26      123.00      7.94 o 
   5  -5   8       62.89       61.45      6.66 o 
   6  -5   8      110.73      120.76      8.72 o 
   7  -5   8       22.33       17.98      7.37 o 
   8  -5   8       35.96       27.17      8.36 o 
   9  -5   8       10.26        6.54      7.37 o 
  10  -5   8       22.80       47.12     11.35 o 
  -9  -4   8        0.41        5.99      7.48 o 
  -8  -4   8      103.56      111.92     13.36 o 
  -7  -4   8       38.91       49.69      5.44 o 
  -6  -4   8        8.75        6.82      3.61 o 
  -5  -4   8       52.84       65.10      5.37 o 
  -4  -4   8      186.43      205.02      9.32 o 
  -3  -4   8        2.73        1.02      2.96 o 
  -2  -4   8       90.78       83.80      3.99 o 
  -1  -4   8       71.84       69.98      4.62 o 
   0  -4   8      661.30      681.11     10.94 o 
   1  -4   8       60.48       78.50      4.36 o 
   2  -4   8       11.20        6.17      3.87 o 
   3  -4   8      471.63      454.04     13.01 o 
   4  -4   8     1085.80     1054.27     20.72 o 
   5  -4   8        1.82        6.30      4.96 o 
   6  -4   8      105.85      103.07     11.12 o 
   7  -4   8       15.29       29.33      8.16 o 
   8  -4   8       10.74        6.61      6.57 o 
   9  -4   8       27.25       25.45      9.75 o 
  -9  -3   8        2.56        3.04      6.82 o 
  -8  -3   8       44.90       37.19      5.35 o 
  -7  -3   8       59.36       52.17      5.90 o 
  -6  -3   8      121.92      127.97      9.03 o 
  -5  -3   8       77.15       95.52      7.12 o 
  -4  -3   8        4.89        3.44      3.41 o 
  -3  -3   8       14.64       20.21      2.77 o 
  -2  -3   8       70.73       69.64      3.40 o 
  -1  -3   8      184.04      196.67      5.77 o 
   0  -3   8      875.99      908.68     12.46 o 
   1  -3   8       22.10       21.50      2.97 o 
   2  -3   8      521.07      544.56     17.27 o 
   3  -3   8       53.32       66.11      5.07 o 
   4  -3   8     1024.13     1011.07     21.14 o 
   5  -3   8       37.87       30.39      7.17 o 
   6  -3   8       21.84       19.60      6.93 o 
   7  -3   8       70.08       56.04      9.63 o 
   8  -3   8       12.76       24.57      8.46 o 
   9  -3   8       41.55       41.28     10.09 o 
 -10  -2   8        3.02        4.60      8.21 o 
  -9  -2   8        7.18       10.33      4.37 o 
  -8  -2   8       30.35       38.15      5.12 o 
  -7  -2   8       91.57      108.46      8.21 o 
  -6  -2   8       28.03       32.14      5.34 o 
  -5  -2   8      206.21      180.53      9.29 o 
  -4  -2   8      100.82       90.17     10.46 o 
  -3  -2   8      528.96      566.49      9.18 o 
  -2  -2   8       47.16       41.95      2.34 o 
  -1  -2   8      265.11      277.52      6.16 o 
   0  -2   8      102.07       93.00      4.16 o 
   1  -2   8      137.49      129.28      5.12 o 
   2  -2   8        0.73       -2.37      3.35 o 
   3  -2   8       55.56       47.46      4.33 o 
   4  -2   8      589.57      566.77     18.25 o 
   5  -2   8      243.58      223.73     13.87 o 
   6  -2   8       65.50       65.47      9.41 o 
   7  -2   8       11.88       21.13      7.77 o 
   8  -2   8        3.31        6.98      6.92 o 
   9  -2   8       39.01       25.62      9.39 o 
 -10  -1   8        6.03        5.33      4.40 o 
  -9  -1   8        1.98        3.99      3.91 o 
  -8  -1   8       19.52       30.90      5.89 o 
  -7  -1   8        0.53       -3.09      3.57 o 
  -6  -1   8        4.39       10.26      4.18 o 
  -5  -1   8       57.88       55.59     12.91 o 
  -4  -1   8       16.41       19.48      4.13 o 
  -3  -1   8       29.81       35.50      4.45 o 
  -2  -1   8       91.37       83.75      3.29 o 
  -1  -1   8      398.49      432.34      8.83 o 
   0  -1   8      107.76      102.72      5.10 o 
   1  -1   8        9.16        6.98      2.87 o 
   2  -1   8       33.76       49.13      3.67 o 
   3  -1   8      169.66      182.29      5.86 o 
   4  -1   8      107.11      109.19      5.16 o 
   5  -1   8       27.83       29.40      3.45 o 
   6  -1   8        0.22        1.18      5.48 o 
   7  -1   8        5.07       -3.43      6.09 o 
   8  -1   8       37.02       31.23      9.11 o 
   9  -1   8       13.18       27.61      9.96 o 
 -10   0   8       10.42       17.30      5.39 o 
  -9   0   8       11.68       20.72      5.74 o 
  -8   0   8        1.96        3.76      4.15 o 
  -7   0   8       26.76       30.03      5.49 o 
  -6   0   8       47.90       46.19      5.76 o 
  -5   0   8       14.27       13.07      5.03 o 
  -4   0   8       17.68       16.79      4.07 o 
  -3   0   8       18.62       20.53      3.93 o 
  -2   0   8        0.69       -0.12      1.48 o 
  -1   0   8     1191.60     1327.52     15.43 o 
   0   0   8      483.42      487.23     10.26 o 
   1   0   8       28.02       25.66      6.95 o 
   2   0   8       17.46       25.72      3.19 o 
   3   0   8       20.15       22.62      3.06 o 
   4   0   8        8.28        4.33      3.91 o 
   5   0   8       98.24      101.36      5.60 o 
   6   0   8       13.38        9.12      3.36 o 
   7   0   8        0.26        3.11      6.71 o 
   8   0   8        2.78        5.63      7.35 o 
   9   0   8        0.10       -4.04      7.13 o 
 -11   1   8        2.08        0.78      4.41 o 
 -10   1   8       22.79       14.78      5.63 o 
  -9   1   8       37.51       48.63      8.61 o 
  -8   1   8      129.38      114.54     20.66 o 
  -7   1   8       17.02        6.31      6.92 o 
  -6   1   8       14.04        6.81      3.84 o 
  -5   1   8       16.90       12.36      4.03 o 
  -4   1   8       38.75       42.85      6.17 o 
  -3   1   8        0.08        3.28      3.15 o 
  -2   1   8      916.94      938.72     11.75 o 
  -1   1   8     1223.14     1226.17     14.85 o 
   0   1   8     1103.32     1188.22     17.66 o 
   1   1   8       51.35       42.18      3.03 o 
   2   1   8       42.27       55.08      3.42 o 
   3   1   8        1.29        0.32      2.32 o 
   4   1   8       50.98       48.13      3.62 o 
   5   1   8      139.99      162.39      7.02 o 
   6   1   8        2.02        0.08      3.02 o 
   7   1   8        4.42        9.53      7.57 o 
   8   1   8        0.07       -3.84      7.53 o 
 -11   2   8        4.17        8.88      6.10 o 
 -10   2   8       25.27       21.67      7.43 o 
  -9   2   8       14.41       15.97      5.19 o 
  -8   2   8       52.10       45.00      6.28 o 
  -7   2   8       22.45       27.55      5.31 o 
  -6   2   8       21.88       14.12      4.40 o 
  -5   2   8      188.80      166.19      8.67 o 
  -4   2   8        0.29        1.37      3.22 o 
  -3   2   8      117.23      124.73      6.98 o 
  -2   2   8      696.41      673.16     14.37 o 
  -1   2   8      810.91      745.01     16.99 o 
   0   2   8      784.03      770.57     14.77 o 
   1   2   8       18.60       17.03      3.22 o 
   2   2   8        0.29       -1.95      2.22 o 
   3   2   8       80.20       92.43      6.10 o 
   4   2   8      251.45      268.58      8.83 o 
   5   2   8       31.44       32.71      4.41 o 
   6   2   8       18.72       18.11      5.03 o 
   7   2   8       12.09       13.61      4.30 o 
   8   2   8        5.96        4.63      8.42 o 
 -11   3   8        9.38       14.13      6.07 o 
 -10   3   8       11.04       12.17      5.37 o 
  -9   3   8        0.72       -3.87      3.57 o 
  -8   3   8        2.27        2.29      3.85 o 
  -7   3   8       53.80       52.79      6.20 o 
  -6   3   8      167.70      178.80     13.04 o 
  -5   3   8       80.76       84.53      6.70 o 
  -4   3   8       58.03       56.86      5.36 o 
  -3   3   8      208.30      184.28      8.03 o 
  -2   3   8       11.40       11.28      3.35 o 
  -1   3   8      234.74      256.67      7.30 o 
   0   3   8      504.99      573.86     10.80 o 
   1   3   8      151.03      165.24      6.07 o 
   2   3   8      184.88      184.16      6.45 o 
   3   3   8       78.68       81.05      6.74 o 
   4   3   8      200.68      199.46     10.02 o 
   5   3   8        4.49        5.21      3.69 o 
   6   3   8       55.97       55.40      5.88 o 
   7   3   8       12.09        6.57      4.44 o 
 -11   4   8        0.34       -1.08      5.15 o 
 -10   4   8        4.60       -0.34      4.87 o 
  -9   4   8        2.48       -0.16      8.14 o 
  -8   4   8        0.27        3.80      4.07 o 
  -7   4   8       12.36       11.22      4.13 o 
  -6   4   8      303.54      307.63     17.35 o 
  -5   4   8       49.84       46.15      5.69 o 
  -4   4   8       61.68       58.38      7.10 o 
  -3   4   8       10.90        9.10      3.39 o 
  -2   4   8      584.99      546.52     12.74 o 
  -1   4   8       98.37       98.15      4.46 o 
   0   4   8      302.50      260.61      7.47 o 
   1   4   8        9.99       11.19      4.30 o 
   2   4   8       26.95       32.75      5.29 o 
   3   4   8      178.91      192.49     13.81 o 
   4   4   8      338.00      378.91     32.69 o 
   5   4   8       23.74       25.24      5.80 o 
   6   4   8       30.48       34.59      5.58 o 
   7   4   8       34.56       30.16      5.75 o 
 -11   5   8        0.25       -7.11      4.74 o 
 -10   5   8        2.63        5.08      5.01 o 
  -9   5   8        0.01       -2.63      5.92 o 
  -8   5   8       21.24       24.79      9.33 o 
  -7   5   8        0.81       -0.60      3.70 o 
  -6   5   8      238.12      230.82     10.44 o 
  -5   5   8        9.13       11.11      4.18 o 
  -4   5   8        9.66       12.57      3.62 o 
  -3   5   8      387.88      405.68     11.58 o 
  -2   5   8      603.68      624.10     11.70 o 
  -1   5   8      196.83      178.55      6.55 o 
   0   5   8       56.43       39.22      6.72 o 
   1   5   8      172.96      193.37      9.80 o 
   2   5   8       68.17       85.00      8.27 o 
   3   5   8      493.44      457.92     15.37 o 
   4   5   8      130.27      135.76     17.09 o 
   5   5   8        4.21        2.32      4.69 o 
   6   5   8        7.50        1.88      7.67 o 
 -11   6   8        0.03       -4.08      5.07 o 
 -10   6   8        3.12        2.04      5.05 o 
  -9   6   8        0.02       -1.89      4.20 o 
  -8   6   8       38.25       35.01      6.14 o 
  -7   6   8       23.47       26.27      5.22 o 
  -6   6   8      110.16      106.75      7.78 o 
  -5   6   8        4.10        7.85      4.19 o 
  -4   6   8      493.78      460.04     13.07 o 
  -3   6   8      441.59      424.60     11.99 o 
  -2   6   8       29.94       33.05      3.25 o 
  -1   6   8        3.86        5.29      2.34 o 
   0   6   8      118.72      116.24      8.43 o 
   1   6   8      265.04      258.87     11.91 o 
   2   6   8      106.10      115.28      9.06 o 
   3   6   8      173.57      161.20     10.63 o 
   4   6   8       16.31        8.72      5.45 o 
   5   6   8        9.02       16.03      6.08 o 
 -10   7   8        5.27        4.40      5.35 o 
  -9   7   8        0.38        0.05      4.86 o 
  -8   7   8        8.63        4.74      5.64 o 
  -7   7   8        0.84        0.83      8.22 o 
  -6   7   8        2.57       -2.85      3.80 o 
  -5   7   8      220.23      218.64      9.94 o 
  -4   7   8      654.64      614.76     35.65 o 
  -3   7   8      189.96      184.48      6.42 o 
  -2   7   8       11.48       18.74      3.02 o 
  -1   7   8       14.64        5.23      4.69 o 
   0   7   8        7.96       -0.15      3.87 o 
   1   7   8       21.34       22.45      5.86 o 
   2   7   8      146.48      141.59     10.20 o 
   3   7   8       34.36       39.97      7.43 o 
   4   7   8       26.33       28.76      9.51 o 
   5   7   8        2.36        5.99      5.72 o 
 -10   8   8        0.72        1.08      5.30 o 
  -9   8   8        6.00        6.25      5.20 o 
  -8   8   8       18.67       24.60      6.13 o 
  -7   8   8       84.80       88.01     12.97 o 
  -6   8   8       60.20       61.61      7.27 o 
  -5   8   8      118.12      116.17      7.95 o 
  -4   8   8      246.01      252.01      8.59 o 
  -3   8   8      156.15      162.00     11.54 o 
  -2   8   8       95.51       96.32      8.70 o 
  -1   8   8       17.99       27.67      5.90 o 
   0   8   8       20.09       24.79      9.06 o 
   1   8   8        9.74       15.04      5.69 o 
   2   8   8       88.74      107.32     10.86 o 
   3   8   8       16.26        6.19      6.19 o 
   4   8   8        1.68        2.32      6.21 o 
 -10   9   8        3.37        7.72      7.34 o 
  -9   9   8       10.99       14.62      6.05 o 
  -8   9   8       10.21       15.02      6.17 o 
  -7   9   8       30.93       20.20      5.56 o 
  -6   9   8       74.33       71.72      6.10 o 
  -5   9   8       45.61       43.49      5.92 o 
  -4   9   8      252.75      145.75     14.10 o 
  -3   9   8      129.15      128.16      9.73 o 
  -2   9   8       64.68       61.05      7.66 o 
  -1   9   8       47.95       61.39      7.84 o 
   0   9   8       16.58       16.74      5.92 o 
   1   9   8       15.30        4.26      5.32 o 
   2   9   8        8.22       10.92      9.08 o 
   3   9   8        7.28        7.46      6.32 o 
  -9  10   8        7.15        1.08      5.22 o 
  -8  10   8       41.59       38.73      8.47 o 
  -7  10   8       76.55       83.98      6.90 o 
  -6  10   8       45.10       47.05      5.53 o 
  -5  10   8       34.33       34.26      9.59 o 
  -4  10   8       28.02        8.93     16.14 o 
  -3  10   8       38.73       40.64      8.12 o 
  -2  10   8       56.73       66.17      9.26 o 
  -1  10   8       60.78       67.49      8.56 o 
   0  10   8       22.63       18.01      6.47 o 
   1  10   8       20.03       25.29      7.19 o 
  -8  11   8       16.37       14.97      8.63 o 
  -7  11   8       15.00       13.96      6.14 o 
  -6  11   8        3.61       -2.91      7.49 o 
  -5  11   8       20.01       13.75      8.78 o 
  -4  11   8        8.73       -5.42     12.23 o 
  -3  11   8       29.37       18.40      6.62 o 
  -2  11   8       36.10       28.95      7.19 o 
  -1  11   8       16.97        8.99      6.19 o 
   0  11   8       38.38       35.93      7.93 o 
  -6  12   8       23.75       28.80     10.89 o 
  -5  12   8        6.07       14.84      9.74 o 
  -4  12   8        3.74       -6.99     11.66 o 
  -3  12   8        1.38        8.09      6.45 o 
   1 -13   9        1.35       10.95      9.44 o 
   2 -13   9        5.83       -0.01      5.64 o 
   3 -13   9       10.89       -1.79      5.53 o 
   4 -13   9       29.84       36.07      7.79 o 
  -1 -12   9       21.42       28.01     10.41 o 
   0 -12   9        0.83       16.03      9.71 o 
   1 -12   9       25.63       19.56      5.00 o 
   2 -12   9       16.94       15.15      5.18 o 
   3 -12   9       10.90       11.86      5.93 o 
   4 -12   9       13.75       18.63      6.59 o 
   5 -12   9       11.10       10.81      5.95 o 
   6 -12   9       31.06       27.76      7.29 o 
  -3 -11   9        7.32        9.27      7.19 o 
  -2 -11   9       26.02       26.60      6.28 o 
  -1 -11   9        2.29       -3.47      7.22 o 
   0 -11   9        2.31       -0.07      5.02 o 
   1 -11   9       11.80       14.78      4.38 o 
   2 -11   9       86.16       90.89      7.10 o 
   3 -11   9       54.60       62.51      7.86 o 
   4 -11   9       36.98       44.98      7.25 o 
   5 -11   9       38.00       47.17      7.40 o 
   6 -11   9       18.95       23.37      6.89 o 
   7 -11   9       12.03       15.72      7.15 o 
  -4 -10   9        6.82        4.35      6.51 o 
  -3 -10   9       37.59       42.59      9.13 o 
  -2 -10   9       27.88       41.83      6.38 o 
  -1 -10   9       17.63       16.90      5.81 o 
   0 -10   9        8.61        6.00      3.60 o 
   1 -10   9       23.91       26.19      4.64 o 
   2 -10   9       46.30       48.41      6.69 o 
   3 -10   9      156.98      141.76      9.60 o 
   4 -10   9       60.65       67.36     11.57 o 
   5 -10   9        8.20        0.86      4.74 o 
   6 -10   9        7.88        7.10      5.19 o 
   7 -10   9        1.64       -0.99      5.11 o 
   8 -10   9       14.68       21.61      7.06 o 
  -5  -9   9        5.04        1.01      6.57 o 
  -4  -9   9       56.79       49.76      9.97 o 
  -3  -9   9       52.01       54.26      9.65 o 
  -2  -9   9       45.46       43.49      4.80 o 
  -1  -9   9       95.34      101.41      6.22 o 
   0  -9   9        3.95        5.02      3.52 o 
   1  -9   9       87.42       83.51      6.05 o 
   2  -9   9       56.38       60.65      6.68 o 
   3  -9   9      267.19      274.19     17.47 o 
   4  -9   9       73.79       77.20      7.61 o 
   5  -9   9       15.99       12.64      5.27 o 
   6  -9   9        7.50        6.21      4.85 o 
   7  -9   9        5.42       -1.02      4.91 o 
   8  -9   9        0.82       -6.59      5.01 o 
  -6  -8   9        5.47        0.52      6.36 o 
  -5  -8   9        8.60       -5.26      5.62 o 
  -4  -8   9      135.08      114.53     12.63 o 
  -3  -8   9       71.85       83.87      7.07 o 
  -2  -8   9      151.58      179.48     10.50 o 
  -1  -8   9       59.31       59.63      4.27 o 
   0  -8   9        5.54        4.30      2.58 o 
   1  -8   9      266.55      259.57      8.84 o 
   2  -8   9      577.68      564.98     15.31 o 
   3  -8   9      344.34      365.24     12.92 o 
   4  -8   9      104.64      111.28      8.46 o 
   5  -8   9       21.49       20.43      5.76 o 
   6  -8   9        2.65        0.24      8.05 o 
   7  -8   9       12.21       13.00      5.93 o 
   8  -8   9       18.60       12.92      6.07 o 
   9  -8   9        5.18        3.65      6.29 o 
  -7  -7   9        0.97       -2.62      6.14 o 
  -6  -7   9       12.64       11.55      7.49 o 
  -5  -7   9       27.13       17.86      7.53 o 
  -4  -7   9       40.22       48.83      6.04 o 
  -3  -7   9      183.17      189.81      7.48 o 
  -2  -7   9      246.83      245.07      8.12 o 
  -1  -7   9       32.95       29.76      3.25 o 
   0  -7   9       61.26       66.89      5.73 o 
   1  -7   9      294.44      307.44      9.21 o 
   2  -7   9      217.71      242.57     10.30 o 
   3  -7   9      181.91      175.19     10.56 o 
   4  -7   9      121.81      108.14      8.07 o 
   5  -7   9       44.20       56.89      6.99 o 
   6  -7   9       34.15       39.68      6.80 o 
   7  -7   9        6.39        8.75      5.69 o 
   8  -7   9       12.42        7.37      5.71 o 
   9  -7   9        0.06        1.39      6.54 o 
  -7  -6   9       10.34        6.91      6.98 o 
  -6  -6   9       20.52       23.03      5.38 o 
  -5  -6   9       55.39       68.05      6.96 o 
  -4  -6   9       81.85       70.00      6.60 o 
  -3  -6   9      229.56      217.04     10.51 o 
  -2  -6   9       67.94       75.46      4.94 o 
  -1  -6   9        0.97        0.71      2.17 o 
   0  -6   9      169.39      183.98      6.68 o 
   1  -6   9      710.99      696.15     13.04 o 
   2  -6   9      981.00      990.91     19.27 o 
   3  -6   9      131.50      133.53     10.03 o 
   4  -6   9       86.08       94.32      7.49 o 
   5  -6   9       33.12       32.68      6.28 o 
   6  -6   9       38.46       41.39      6.72 o 
   7  -6   9       15.12       17.09      5.82 o 
   8  -6   9        0.05        5.15      6.44 o 
   9  -6   9        0.02        0.21      6.46 o 
  -8  -5   9        0.67       -4.44      6.01 o 
  -7  -5   9       34.75       44.17      5.54 o 
  -6  -5   9       13.65       19.66      4.43 o 
  -5  -5   9      101.73       98.07      6.76 o 
  -4  -5   9      104.04      113.36      7.67 o 
  -3  -5   9        0.40        3.73      3.07 o 
  -2  -5   9       16.23       15.79      3.31 o 
  -1  -5   9       85.52       90.68      4.65 o 
   0  -5   9      242.01      222.99      7.80 o 
   1  -5   9      303.95      309.96      8.29 o 
   2  -5   9      999.69      974.13     19.60 o 
   3  -5   9      180.09      180.74      8.91 o 
   4  -5   9       65.72       75.80      6.89 o 
   5  -5   9      145.35      141.21      9.08 o 
   6  -5   9       54.09       53.20      6.92 o 
   7  -5   9       77.72       70.09     10.71 o 
   8  -5   9       12.15       15.36      7.33 o 
   9  -5   9        0.66       -3.28      6.03 o 
  -9  -4   9        1.62       -2.29      6.40 o 
  -8  -4   9       23.65       18.40      4.85 o 
  -7  -4   9       50.57       57.24      5.86 o 
  -6  -4   9       74.54       76.94      6.11 o 
  -5  -4   9       31.45       45.75      7.73 o 
  -4  -4   9       34.31       43.77      5.74 o 
  -3  -4   9       47.72       41.59      7.24 o 
  -2  -4   9       56.30       57.31      5.75 o 
  -1  -4   9      284.17      284.46      6.98 o 
   0  -4   9      191.37      175.89      7.25 o 
   1  -4   9      321.23      348.26      8.51 o 
   2  -4   9      206.46      208.36      8.67 o 
   3  -4   9       14.94       17.95      4.43 o 
   4  -4   9        1.49        2.11      4.04 o 
   5  -4   9      235.06      223.97     14.26 o 
   6  -4   9       40.61       32.33      8.23 o 
   7  -4   9       84.88       97.65     11.92 o 
   8  -4   9       13.02       24.83      8.38 o 
   9  -4   9        0.54        7.23      7.81 o 
  -9  -3   9        1.55        6.79      4.46 o 
  -8  -3   9       42.39       35.15      6.54 o 
  -7  -3   9      101.18      108.97      7.11 o 
  -6  -3   9      103.15      117.50      8.38 o 
  -5  -3   9       48.65       35.65     10.35 o 
  -4  -3   9       31.59       35.78      5.19 o 
  -3  -3   9       57.67       47.94      5.60 o 
  -2  -3   9      174.43      192.99      5.16 o 
  -1  -3   9      591.63      602.17      9.73 o 
   0  -3   9       75.18       72.68      4.10 o 
   1  -3   9      150.46      141.33      7.73 o 
   2  -3   9       13.52       12.64      3.11 o 
   3  -3   9      230.34      208.37      6.92 o 
   4  -3   9       11.64        2.74      5.46 o 
   5  -3   9       56.75       57.95      8.79 o 
   6  -3   9      100.50       98.52     11.08 o 
   7  -3   9       46.07       33.71      8.55 o 
   8  -3   9        7.19        7.67      6.27 o 
   9  -3   9        2.59        6.56      7.11 o 
  -9  -2   9        3.59        6.89      4.15 o 
  -8  -2   9       31.08       30.90      5.03 o 
  -7  -2   9       63.23       76.41      7.52 o 
  -6  -2   9       10.24        6.07      4.13 o 
  -5  -2   9        7.77       12.12      4.22 o 
  -4  -2   9      263.12      246.84     10.32 o 
  -3  -2   9      802.68      787.17     17.56 o 
  -2  -2   9       60.23       54.34      2.73 o 
  -1  -2   9      118.28       96.19      4.18 o 
   0  -2   9        1.06       -1.14      2.07 o 
   1  -2   9       82.80       70.57      8.36 o 
   2  -2   9       91.92      106.12      6.41 o 
   3  -2   9       15.75       18.23      3.50 o 
   4  -2   9       75.91       99.40      6.35 o 
   5  -2   9        3.01        4.35      6.06 o 
   6  -2   9       87.97      101.68     11.42 o 
   7  -2   9        0.74        8.86      6.52 o 
   8  -2   9        1.70        0.39      6.76 o 
   9  -2   9        0.70       -0.54      7.84 o 
 -10  -1   9       17.97        6.47      4.61 o 
  -9  -1   9        0.82       -0.47      4.43 o 
  -8  -1   9       56.77       56.82      7.20 o 
  -7  -1   9       47.22       49.16      6.45 o 
  -6  -1   9        2.54       -0.31      3.66 o 
  -5  -1   9      299.53      299.15     13.44 o 
  -4  -1   9      114.01      110.49      7.36 o 
  -3  -1   9      870.56      853.51     18.22 o 
  -2  -1   9      444.46      409.36      7.41 o 
  -1  -1   9      182.42      156.66      5.76 o 
   0  -1   9      340.95      365.78      9.37 o 
   1  -1   9      442.24      392.96     11.24 o 
   2  -1   9       95.48       97.57      6.60 o 
   3  -1   9      134.68      131.50      5.46 o 
   4  -1   9      152.96      157.35      8.14 o 
   5  -1   9       25.69       29.16      7.66 o 
   6  -1   9        7.43       15.28      7.22 o 
   7  -1   9        0.61       -4.47      5.78 o 
   8  -1   9        7.29        8.97      7.60 o 
 -10   0   9       36.44       38.22      7.91 o 
  -9   0   9       26.05       31.24      6.63 o 
  -8   0   9       14.29       21.12      5.65 o 
  -7   0   9        6.00        9.08      4.58 o 
  -6   0   9        4.39        8.01      4.19 o 
  -5   0   9      205.67      205.06     12.86 o 
  -4   0   9      690.02      665.38     18.46 o 
  -3   0   9     1295.87     1245.08     22.46 o 
  -2   0   9      690.80      727.66     10.21 o 
  -1   0   9       98.74       74.07      3.94 o 
   0   0   9      222.09      205.89      7.25 o 
   1   0   9       63.48       61.54      4.94 o 
   2   0   9        0.56        4.61      2.18 o 
   3   0   9      310.90      311.11      7.19 o 
   4   0   9       26.35       28.73      4.01 o 
   5   0   9        0.59        2.38      2.86 o 
   6   0   9       40.56       41.25      9.24 o 
   7   0   9        0.70        0.83      6.86 o 
   8   0   9        1.23       10.44      8.07 o 
 -10   1   9       39.36       41.88      7.43 o 
  -9   1   9       45.87       38.58      6.83 o 
  -8   1   9        6.45        5.85      5.85 o 
  -7   1   9       67.12       74.77      7.20 o 
  -6   1   9       39.35       53.04      6.10 o 
  -5   1   9      126.20      137.50     12.98 o 
  -4   1   9     1200.05     1181.28     22.27 o 
  -3   1   9      814.18      850.13     17.90 o 
  -2   1   9      539.53      561.27      9.08 o 
  -1   1   9      317.49      295.23     17.91 o 
   0   1   9       13.32       14.14      3.36 o 
   1   1   9       20.58       26.96      2.86 o 
   2   1   9      117.37      122.26      5.21 o 
   3   1   9      217.39      226.66      6.40 o 
   4   1   9      110.39      103.72      4.94 o 
   5   1   9        0.01       -2.44      2.86 o 
   6   1   9       70.83       79.52      6.20 o 
   7   1   9        5.39        1.04      7.06 o 
   8   1   9        7.72       13.45      8.63 o 
 -10   2   9       19.21       32.79      8.24 o 
  -9   2   9       50.66       47.90      7.10 o 
  -8   2   9       55.57       57.94      8.09 o 
  -7   2   9       15.53       18.47      5.83 o 
  -6   2   9       46.69       36.91      5.45 o 
  -5   2   9      189.55      193.82     12.40 o 
  -4   2   9     1013.58      935.66     19.40 o 
  -3   2   9      235.31      218.44      9.20 o 
  -2   2   9      702.01      693.54     10.77 o 
  -1   2   9       67.21       73.52      4.20 o 
   0   2   9       19.89       19.50      3.05 o 
   1   2   9       75.03       58.41      3.75 o 
   2   2   9       29.37       23.07      2.96 o 
   3   2   9       23.30       15.45      2.91 o 
   4   2   9      176.78      146.31      7.20 o 
   5   2   9        2.35        2.59      3.53 o 
   6   2   9       54.34       59.04      5.95 o 
   7   2   9        0.03       -4.35      7.10 o 
 -10   3   9        7.70        3.43      5.16 o 
  -9   3   9       51.80       56.49     20.30 o 
  -8   3   9       90.25       93.45      8.17 o 
  -7   3   9       29.53       25.03      5.18 o 
  -6   3   9       58.51       50.77      7.21 o 
  -5   3   9      188.51      209.13      9.86 o 
  -4   3   9     1141.03     1119.82     25.60 o 
  -3   3   9       25.03       26.98      5.93 o 
  -2   3   9      165.55      200.20     11.98 o 
  -1   3   9       82.36       76.60      5.74 o 
   0   3   9        0.34        0.38      2.48 o 
   1   3   9       21.66       27.09      4.95 o 
   2   3   9        6.32        5.16      2.82 o 
   3   3   9        9.70       14.03      4.59 o 
   4   3   9       78.70       71.78      9.74 o 
   5   3   9        1.38        0.96      3.68 o 
   6   3   9       15.96       20.38      5.09 o 
   7   3   9        0.42        1.35      8.87 o 
 -10   4   9       35.50       39.65     13.08 o 
  -9   4   9       27.07       19.14      5.60 o 
  -8   4   9       48.22       57.85      7.10 o 
  -7   4   9      126.17      146.97      9.39 o 
  -6   4   9       12.85       10.57      4.50 o 
  -5   4   9      232.69      206.70     13.86 o 
  -4   4   9      369.46      365.55     11.97 o 
  -3   4   9       62.31       72.06      5.94 o 
  -2   4   9      106.88      119.28      7.03 o 
  -1   4   9      395.38      357.86      8.00 o 
   0   4   9       43.63       36.46      3.89 o 
   1   4   9       44.15       47.70      5.50 o 
   2   4   9        8.92        8.32     10.81 o 
   3   4   9        9.03       -3.09      4.26 o 
   4   4   9       24.11       28.00      6.22 o 
   5   4   9        1.44        1.63      4.25 o 
   6   4   9        0.10        1.49      4.63 o 
 -10   5   9       20.13       18.80      6.15 o 
  -9   5   9        7.81        7.46      4.98 o 
  -8   5   9       49.71       55.70      7.22 o 
  -7   5   9      143.37      128.33      9.02 o 
  -6   5   9       11.60        4.94      4.14 o 
  -5   5   9      208.91      227.84     11.56 o 
  -4   5   9       15.48       31.77      9.16 o 
  -3   5   9        1.43       -0.15      3.48 o 
  -2   5   9      157.98      133.33      7.49 o 
  -1   5   9      175.40      193.65      6.28 o 
   0   5   9        0.06       -2.87      3.48 o 
   1   5   9        9.28       11.12      4.83 o 
   2   5   9       12.89       11.83      5.00 o 
   3   5   9        0.20        1.24      4.56 o 
   4   5   9       12.89        4.89      5.13 o 
   5   5   9        0.02       -0.47      5.29 o 
   6   5   9        0.25       -2.99      4.54 o 
 -10   6   9       12.24        7.14      5.70 o 
  -9   6   9       52.32       56.45      7.68 o 
  -8   6   9       22.14       25.55      5.98 o 
  -7   6   9       53.05       73.56      7.93 o 
  -6   6   9       18.23       21.34      5.09 o 
  -5   6   9       31.33       40.89      5.55 o 
  -4   6   9        0.10       -3.33      3.22 o 
  -3   6   9       18.75       16.69      4.11 o 
  -2   6   9       11.05       11.63      2.88 o 
  -1   6   9        0.03       -0.45      4.23 o 
   0   6   9      175.48      187.40     10.53 o 
   1   6   9        6.37        0.22      7.66 o 
   2   6   9        1.59        3.04      4.74 o 
   3   6   9        0.04       -4.05      4.32 o 
   4   6   9        0.78        6.53      7.46 o 
   5   6   9        1.74       -2.53     10.00 o 
 -10   7   9       16.93       14.07      6.34 o 
  -9   7   9       37.78       29.88      7.00 o 
  -8   7   9        4.07       -1.39      4.35 o 
  -7   7   9        0.10       -4.60      3.74 o 
  -6   7   9       12.34        3.14      3.58 o 
  -5   7   9       19.52       13.35      4.47 o 
  -4   7   9      132.50      133.84      8.07 o 
  -3   7   9       17.13       29.35      4.11 o 
  -2   7   9        4.53       -2.30      3.81 o 
  -1   7   9        7.45        4.55      4.42 o 
   0   7   9       39.21       48.71      7.08 o 
   1   7   9        2.84       -0.77      4.52 o 
   2   7   9        1.76        8.12      5.53 o 
   3   7   9        1.92        6.01      5.75 o 
   4   7   9        0.98        5.92      6.05 o 
 -10   8   9       18.60       22.04      6.93 o 
  -9   8   9        7.99       10.55      5.87 o 
  -8   8   9       17.53       16.73      5.93 o 
  -7   8   9        0.60       -1.09      3.84 o 
  -6   8   9       34.11       37.28      5.94 o 
  -5   8   9       67.18       79.39      7.11 o 
  -4   8   9       72.04       77.75      5.79 o 
  -3   8   9        4.02       -5.68      3.79 o 
  -2   8   9       10.44       18.63      7.94 o 
  -1   8   9        1.33        0.17      4.53 o 
   0   8   9        2.82        3.35      4.81 o 
   1   8   9       31.18       40.92      7.61 o 
   2   8   9        0.12       -5.04      4.56 o 
   3   8   9        6.82        6.36      6.15 o 
  -9   9   9       20.03       29.29      7.01 o 
  -8   9   9        5.21        0.20      5.17 o 
  -7   9   9        0.54        2.07      6.93 o 
  -6   9   9        0.41        2.95      3.69 o 
  -5   9   9       60.87       33.82      5.60 o 
  -4   9   9       27.39       22.71      9.09 o 
  -3   9   9        4.93        1.55      4.85 o 
  -2   9   9        5.43        4.50      5.36 o 
  -1   9   9        0.48        1.08      6.75 o 
   0   9   9        6.03       10.19      5.85 o 
   1   9   9        1.03       -1.01      5.45 o 
   2   9   9        7.02        2.05      8.72 o 
  -8  10   9        1.15       -1.17      7.32 o 
  -7  10   9        7.64        8.53      4.62 o 
  -6  10   9       11.15       16.25     14.52 o 
  -5  10   9       26.84       29.15      9.29 o 
  -4  10   9        6.85       16.22      8.97 o 
  -3  10   9        0.01       -2.44      4.94 o 
  -2  10   9        5.80        9.70      6.12 o 
  -1  10   9        1.73       -0.30      5.02 o 
   0  10   9        4.18        6.33      7.64 o 
   1  10   9        3.30       -2.94      5.79 o 
  -7  11   9        0.95       -1.42      8.31 o 
  -6  11   9        0.16        4.99      8.44 o 
  -5  11   9        1.43        6.93      8.64 o 
  -4  11   9        2.62       -6.03      7.62 o 
  -3  11   9        1.88        2.25      5.89 o 
  -2  11   9        8.32        5.01      8.34 o 
  -1  11   9        1.46       -4.90      5.60 o 
   0 -12  10        5.91       14.06      9.02 o 
   1 -12  10        2.95        1.27      4.20 o 
   2 -12  10        9.44        5.06      4.70 o 
   3 -12  10        0.30       -1.78      5.24 o 
   4 -12  10       12.25       11.20      6.21 o 
   5 -12  10        9.90        6.20      7.74 o 
  -1 -11  10        0.36       -6.12      6.33 o 
   0 -11  10        8.60        2.04      5.06 o 
   1 -11  10        0.27        0.61      3.82 o 
   2 -11  10       25.38       26.43      5.21 o 
   3 -11  10       13.46       20.86      6.98 o 
   4 -11  10        9.92       18.15      6.38 o 
   5 -11  10       13.96        9.33      5.57 o 
   6 -11  10        0.36       -1.28      5.21 o 
  -4 -10  10        0.04        0.54      6.30 o 
  -3 -10  10        0.63       -3.12      5.35 o 
  -2 -10  10        0.32        9.21      6.35 o 
  -1 -10  10        0.34        4.95      4.73 o 
   0 -10  10       17.98       19.35      5.01 o 
   1 -10  10       14.59       11.31      4.25 o 
   2 -10  10       40.37       44.88      5.55 o 
   3 -10  10       15.66       17.32      5.81 o 
   4 -10  10       21.22       15.31      8.46 o 
   5 -10  10       14.05       16.71      6.04 o 
   6 -10  10        6.31        6.61      5.35 o 
   7 -10  10        3.76        5.16      5.74 o 
  -5  -9  10        9.79        9.95      7.58 o 
  -4  -9  10        0.18       -2.55      5.90 o 
  -3  -9  10        2.97        5.46      6.14 o 
  -2  -9  10        6.33        1.92      8.19 o 
  -1  -9  10        7.23        4.27      3.93 o 
   0  -9  10        6.91       13.09      3.95 o 
   1  -9  10       64.44       70.10      5.86 o 
   2  -9  10       17.85       19.42      4.38 o 
   3  -9  10        4.56        7.24      4.61 o 
   4  -9  10       60.69       73.27      9.29 o 
   5  -9  10       11.49        4.90      5.17 o 
   6  -9  10        8.87       20.94      6.33 o 
   7  -9  10        0.50        8.44      5.72 o 
   8  -9  10        4.64        5.16      5.89 o 
  -6  -8  10       15.87       13.12      7.88 o 
  -5  -8  10       18.78       31.87      9.15 o 
  -4  -8  10        1.36        2.49      4.13 o 
  -3  -8  10        2.73        2.85      4.04 o 
  -2  -8  10        8.81        5.40      3.36 o 
  -1  -8  10       19.33       22.52      3.38 o 
   0  -8  10       11.69       10.57      3.07 o 
   1  -8  10       26.80       23.91      4.31 o 
   2  -8  10        0.02        0.92      3.32 o 
   3  -8  10        1.01        4.36      4.17 o 
   4  -8  10       57.96       53.78      7.47 o 
   5  -8  10        7.02        6.77      4.89 o 
   6  -8  10       10.55       14.72      5.90 o 
   7  -8  10       27.76       31.57      7.00 o 
   8  -8  10        2.97       10.95      5.82 o 
  -6  -7  10        7.40       10.94      7.36 o 
  -5  -7  10       15.78       20.01      5.18 o 
  -4  -7  10        0.96       -0.15      3.87 o 
  -3  -7  10       24.58       13.81      4.75 o 
  -2  -7  10        6.59        4.98      3.51 o 
  -1  -7  10       87.14      100.61      4.95 o 
   0  -7  10        0.21        0.03      2.38 o 
   1  -7  10       52.63       59.17      6.20 o 
   2  -7  10        2.45        5.27      4.02 o 
   3  -7  10       38.37       31.58      5.45 o 
   4  -7  10       24.29       20.12      8.05 o 
   5  -7  10        1.29        1.39      4.65 o 
   6  -7  10       48.41       44.11      7.06 o 
   7  -7  10       37.69       33.52      7.26 o 
   8  -7  10       10.18       17.92      8.33 o 
  -7  -6  10        0.08        1.47      6.37 o 
  -6  -6  10       13.96       21.21      5.70 o 
  -5  -6  10       12.87        9.55      7.23 o 
  -4  -6  10       18.68       17.93      4.85 o 
  -3  -6  10       48.64       41.62      5.66 o 
  -2  -6  10       63.04       59.69      5.68 o 
  -1  -6  10       12.85       20.53      3.44 o 
   0  -6  10        0.02       -1.55      5.11 o 
   1  -6  10      388.82      392.82      9.96 o 
   2  -6  10       33.94       41.73      4.55 o 
   3  -6  10        1.75       -2.97      3.54 o 
   4  -6  10       34.43       38.61      5.96 o 
   5  -6  10       30.62       37.16      7.52 o 
   6  -6  10      123.78      137.77      9.94 o 
   7  -6  10       49.15       38.08      9.18 o 
   8  -6  10       36.34       39.99      9.90 o 
  -8  -5  10        7.80       12.31      8.07 o 
  -7  -5  10        0.80        1.10      4.67 o 
  -6  -5  10       10.04       10.47      5.43 o 
  -5  -5  10        3.24        3.34      4.08 o 
  -4  -5  10       61.97       54.69      8.68 o 
  -3  -5  10       51.82       26.11      6.94 o 
  -2  -5  10       12.56       16.66      3.91 o 
  -1  -5  10        1.22       -0.07      2.56 o 
   0  -5  10       10.51        8.84      3.12 o 
   1  -5  10       96.32      107.29      5.68 o 
   2  -5  10      222.81      220.32     11.69 o 
   3  -5  10       13.85        8.78      6.41 o 
   4  -5  10      130.25      130.09      8.47 o 
   5  -5  10       19.99       13.68      5.35 o 
   6  -5  10       92.74       96.58     11.45 o 
   7  -5  10       53.36       57.86     10.22 o 
   8  -5  10       23.56       28.30      9.45 o 
   9  -5  10        0.68       12.50      8.19 o 
  -8  -4  10       11.21       13.75      4.72 o 
  -7  -4  10        0.02       -0.19      3.95 o 
  -6  -4  10        3.03        3.35      4.36 o 
  -5  -4  10       14.88       12.11      5.04 o 
  -4  -4  10       38.89       30.43      7.14 o 
  -3  -4  10       16.84       22.18      6.08 o 
  -2  -4  10        4.08       -5.30      4.45 o 
  -1  -4  10       15.11       13.82      2.83 o 
   0  -4  10       84.65       90.49      4.79 o 
   1  -4  10       48.81       50.88      4.31 o 
   2  -4  10      635.24      624.69     16.95 o 
   3  -4  10      131.29      129.89      8.01 o 
   4  -4  10        0.79        0.14      4.25 o 
   5  -4  10       31.96       53.04      8.78 o 
   6  -4  10      131.72      135.04     13.27 o 
   7  -4  10       40.89       31.90      9.30 o 
   8  -4  10       11.49       10.53      8.13 o 
  -9  -3  10        2.23       -0.36      4.20 o 
  -8  -3  10        2.94        4.75      3.99 o 
  -7  -3  10        0.25       -1.95      4.24 o 
  -6  -3  10        2.27        2.53      4.43 o 
  -5  -3  10       24.93       24.58      5.41 o 
  -4  -3  10       31.83       32.99      5.46 o 
  -3  -3  10      205.57      190.96     12.85 o 
  -2  -3  10        0.22        9.22      5.47 o 
  -1  -3  10       22.98       24.68      2.96 o 
   0  -3  10       58.86       61.72      7.71 o 
   1  -3  10      145.14      148.44      6.05 o 
   2  -3  10      400.89      386.93      9.66 o 
   3  -3  10      405.27      377.33     10.64 o 
   4  -3  10       98.96       89.64      9.80 o 
   5  -3  10      107.42      119.28     11.51 o 
   6  -3  10       71.64       56.66      9.71 o 
   7  -3  10       33.84       37.58      9.09 o 
   8  -3  10        2.31       -6.02      6.31 o 
  -9  -2  10        2.14        1.98      4.25 o 
  -8  -2  10        0.73        1.14      4.43 o 
  -7  -2  10        0.24       -0.37      4.17 o 
  -6  -2  10       17.18       12.70      4.88 o 
  -5  -2  10       66.17       52.16      6.54 o 
  -4  -2  10       64.44       67.26     12.53 o 
  -3  -2  10      188.70      198.40      9.68 o 
  -2  -2  10       56.61       68.01      8.55 o 
  -1  -2  10       28.61       27.55      3.46 o 
   0  -2  10       85.56      105.44      6.12 o 
   1  -2  10      400.95      380.96     10.75 o 
   2  -2  10      463.27      464.52     12.43 o 
   3  -2  10      200.84      201.30     10.73 o 
   4  -2  10        6.19        4.96      5.47 o 
   5  -2  10       13.80       23.97      7.37 o 
   6  -2  10       21.33       27.42      8.34 o 
   7  -2  10       51.06       53.15     10.35 o 
   8  -2  10        2.39       -5.64      6.96 o 
  -9  -1  10        3.02       -2.42      5.85 o 
  -8  -1  10        0.59        2.16      4.62 o 
  -7  -1  10       16.88       22.62      5.47 o 
  -6  -1  10       14.51        6.04      4.39 o 
  -5  -1  10       28.26       25.71      7.80 o 
  -4  -1  10       41.97       56.05      7.90 o 
  -3  -1  10      299.03      325.42     28.05 o 
  -2  -1  10      528.86      514.62     14.33 o 
  -1  -1  10       35.64       33.78      3.69 o 
   0  -1  10      419.30      412.00     10.46 o 
   1  -1  10      207.70      200.47      8.25 o 
   2  -1  10       88.87       86.65      4.91 o 
   3  -1  10       14.79       18.05      3.40 o 
   4  -1  10        0.23       -0.78      2.27 o 
   5  -1  10       17.10       20.58      7.23 o 
   6  -1  10      123.81      101.77     12.07 o 
   7  -1  10       44.70       39.25      9.95 o 
   8  -1  10        0.70       -0.64      6.87 o 
 -10   0  10        7.30        3.48      6.08 o 
  -9   0  10        0.02       -1.49      4.89 o 
  -8   0  10       19.06       32.24      6.38 o 
  -7   0  10        0.17       -2.96      3.96 o 
  -6   0  10      143.00      137.21      9.17 o 
  -5   0  10       20.67       21.12      4.96 o 
  -4   0  10       80.72       95.69     18.59 o 
  -3   0  10       44.87       58.33      6.13 o 
  -2   0  10      806.88      873.12     21.28 o 
  -1   0  10      281.07      277.29      8.02 o 
   0   0  10      284.76      263.00     17.19 o 
   1   0  10       25.02       17.99      6.03 o 
   2   0  10       37.58       43.27      4.13 o 
   3   0  10      123.30      130.70      5.30 o 
   4   0  10       27.62       34.42      4.50 o 
   5   0  10       59.08       69.90      5.50 o 
   6   0  10      108.08      106.76     12.71 o 
   7   0  10        1.30        8.53      7.82 o 
   8   0  10        0.04        4.09      7.60 o 
 -10   1  10        0.98        1.38      5.41 o 
  -9   1  10        0.04        1.51      4.74 o 
  -8   1  10        4.98        1.29      4.45 o 
  -7   1  10        0.07       -4.57      3.94 o 
  -6   1  10        2.58       -1.10      3.58 o 
  -5   1  10       51.66       53.16      6.09 o 
  -4   1  10       21.03       28.99      9.13 o 
  -3   1  10      149.62      153.58      8.58 o 
  -2   1  10      704.61      664.22     16.00 o 
  -1   1  10      145.66      136.80      6.08 o 
   0   1  10       60.70       64.64      7.92 o 
   1   1  10      123.13      125.44      5.79 o 
   2   1  10       74.97       91.80      4.61 o 
   3   1  10       15.43       21.05      3.31 o 
   4   1  10       71.03       65.73      4.49 o 
   5   1  10       26.44       24.48      4.34 o 
   6   1  10      162.44      143.46     14.71 o 
   7   1  10        4.31       10.31      8.48 o 
 -10   2  10        2.39       -3.49      4.94 o 
  -9   2  10        1.18        3.63      4.87 o 
  -8   2  10        0.63        0.78      3.99 o 
  -7   2  10        1.82        1.49      3.91 o 
  -6   2  10        5.00       -0.07      3.72 o 
  -5   2  10      262.03      285.39     11.66 o 
  -4   2  10      297.37      285.20     25.51 o 
  -3   2  10      103.38      102.57      9.02 o 
  -2   2  10      162.64      191.60     16.69 o 
  -1   2  10       96.69      120.28      5.29 o 
   0   2  10      357.69      335.22      9.95 o 
   1   2  10      222.38      213.89      6.29 o 
   2   2  10        6.53        5.64      2.63 o 
   3   2  10        2.43        1.26      2.63 o 
   4   2  10       99.89      106.62      8.94 o 
   5   2  10      100.44      102.68      7.76 o 
   6   2  10      143.95      157.28     10.62 o 
   7   2  10        1.50       16.40      9.67 o 
 -10   3  10        0.08       -0.41      5.78 o 
  -9   3  10        2.75        0.64      4.46 o 
  -8   3  10        3.59        3.87      4.24 o 
  -7   3  10        8.25        2.04      4.30 o 
  -6   3  10       62.44       68.56      7.15 o 
  -5   3  10       61.04       76.93      7.08 o 
  -4   3  10       78.01       77.48      6.73 o 
  -3   3  10      106.05      108.52      7.26 o 
  -2   3  10      177.91      173.51      8.44 o 
  -1   3  10      518.22      554.18     14.09 o 
   0   3  10      499.86      481.07     13.01 o 
   1   3  10       75.04       89.28      5.39 o 
   2   3  10        0.26        4.21      3.20 o 
   3   3  10       11.06       16.98      4.07 o 
   4   3  10       41.72       63.49      9.08 o 
   5   3  10      232.01      237.30      9.91 o 
   6   3  10       35.20       39.00      6.01 o 
 -10   4  10        2.65       -0.66      5.01 o 
  -9   4  10        0.03       -1.90      7.64 o 
  -8   4  10       23.58       17.27      6.74 o 
  -7   4  10       33.78       29.91      5.72 o 
  -6   4  10       65.81       66.76      9.29 o 
  -5   4  10        2.52        1.81      3.65 o 
  -4   4  10        8.64       16.35      4.47 o 
  -3   4  10       16.39        7.58      3.91 o 
  -2   4  10      273.34      274.12     10.28 o 
  -1   4  10      574.23      552.05     12.51 o 
   0   4  10        2.80        1.81      2.89 o 
   1   4  10        9.82       10.14      4.57 o 
   2   4  10       21.69       29.07      5.85 o 
   3   4  10       50.20       51.34      7.04 o 
   4   4  10       52.38       64.66      6.41 o 
   5   4  10      129.63      133.69     12.39 o 
   6   4  10        7.70        7.83      5.23 o 
 -10   5  10        7.92       10.31      5.84 o 
  -9   5  10       18.72       28.11      6.47 o 
  -8   5  10       44.76       39.72      6.73 o 
  -7   5  10       36.87       32.41      5.91 o 
  -6   5  10      148.13      139.61      9.09 o 
  -5   5  10       35.51       40.17      5.88 o 
  -4   5  10       57.60       33.67      5.11 o 
  -3   5  10      114.14       88.57      6.72 o 
  -2   5  10        9.12        1.77      6.34 o 
  -1   5  10      253.23      265.05      7.56 o 
   0   5  10       90.57      117.78      8.66 o 
   1   5  10      111.50      111.63     18.90 o 
   2   5  10       45.37       34.73      6.53 o 
   3   5  10       27.79       29.51      6.61 o 
   4   5  10       18.02       17.23      7.75 o 
   5   5  10       15.94       12.31      5.29 o 
 -10   6  10        5.57        2.09      5.56 o 
  -9   6  10       37.18       40.36      7.22 o 
  -8   6  10       12.28        7.76      5.19 o 
  -7   6  10       51.87       68.26     12.51 o 
  -6   6  10      134.63      144.28      9.24 o 
  -5   6  10       97.13      108.20     13.57 o 
  -4   6  10      148.37      152.79      8.72 o 
  -3   6  10      241.97      220.21      9.83 o 
  -2   6  10       63.39       60.53      4.53 o 
  -1   6  10       27.29       28.23      6.05 o 
   0   6  10      136.53      133.02      9.67 o 
   1   6  10       17.55       30.13      6.33 o 
   2   6  10       23.16       22.90      6.44 o 
   3   6  10       19.18       38.82      7.53 o 
   4   6  10       14.07       19.08      6.73 o 
 -10   7  10        2.05        5.41      5.94 o 
  -9   7  10       38.87       39.97      7.91 o 
  -8   7  10       36.32       34.32      6.70 o 
  -7   7  10       37.62       49.13      9.94 o 
  -6   7  10      107.29       95.20     10.95 o 
  -5   7  10      215.13      203.98     15.99 o 
  -4   7  10      218.16      250.23     10.87 o 
  -3   7  10      118.54      135.07      7.11 o 
  -2   7  10       58.15       71.71      7.85 o 
  -1   7  10        3.33        2.54      4.29 o 
   0   7  10       97.94       95.32      9.06 o 
   1   7  10       74.89       87.18      8.96 o 
   2   7  10       36.12       47.40      8.05 o 
   3   7  10        5.79        4.15      5.99 o 
  -9   8  10       36.18       34.84     11.63 o 
  -8   8  10       65.12       52.50      7.76 o 
  -7   8  10        1.67        3.04      4.22 o 
  -6   8  10       65.11       65.17      8.43 o 
  -5   8  10      145.02      152.27      9.45 o 
  -4   8  10       78.37       88.27      7.86 o 
  -3   8  10      132.67      130.34     14.22 o 
  -2   8  10       43.28       41.04      8.57 o 
  -1   8  10       39.15       48.55      7.68 o 
   0   8  10       77.04      105.68     15.58 o 
   1   8  10       40.80       48.94      8.21 o 
   2   8  10        3.33       -1.12      5.41 o 
  -8   9  10       10.28       -4.59     21.23 o 
  -7   9  10        4.02       11.37      5.18 o 
  -6   9  10       37.11       48.41      5.80 o 
  -5   9  10       60.52       64.37     11.96 o 
  -4   9  10       23.02       22.14     10.02 o 
  -3   9  10       84.03       89.32     10.98 o 
  -2   9  10       36.50       62.41     12.86 o 
  -1   9  10       15.30       21.20      6.61 o 
   0   9  10       36.69       37.76      7.87 o 
   1   9  10        1.02       -3.97      5.20 o 
  -7  10  10        9.16        3.87      4.85 o 
  -6  10  10        1.02       11.78      8.54 o 
  -5  10  10        3.19       -5.25      7.13 o 
  -4  10  10       15.14       19.97     10.00 o 
  -3  10  10       38.00       63.77     22.38 o 
  -2  10  10       42.61       47.57     10.75 o 
  -1  10  10        8.07       -4.33      5.51 o 
  -5  11  10        9.19       12.95      9.41 o 
  -4  11  10        6.48        2.91      8.77 o 
   1 -12  11        7.58       10.45      5.09 o 
   2 -12  11        2.81        3.04      6.24 o 
   3 -12  11       11.91       15.56      6.09 o 
   4 -12  11       12.68       11.52      6.43 o 
   0 -11  11       14.19       25.05      6.44 o 
   1 -11  11       72.17       64.67      6.62 o 
   2 -11  11        6.02        0.88      4.69 o 
   3 -11  11       44.73       41.48      6.14 o 
   4 -11  11       33.59       32.23      6.89 o 
   5 -11  11       18.05       21.27      9.12 o 
   6 -11  11        2.82        4.79      9.01 o 
  -3 -10  11       28.16       23.89      8.27 o 
  -2 -10  11       44.12       43.11      9.42 o 
  -1 -10  11       15.15       14.15      7.66 o 
   0 -10  11       42.77       41.89      5.37 o 
   1 -10  11       84.55       95.61      7.00 o 
   2 -10  11       25.70       25.68      5.08 o 
   3 -10  11       59.22       55.42      7.36 o 
   4 -10  11       36.85       36.23      6.97 o 
   5 -10  11        8.33        8.68      5.51 o 
   6 -10  11        0.04        5.72      5.56 o 
  -4  -9  11       27.09       30.37      9.29 o 
  -3  -9  11       24.30       23.87      5.76 o 
  -2  -9  11       55.09       66.04      6.98 o 
  -1  -9  11       51.67       51.34      9.51 o 
   0  -9  11      170.87      160.65     10.20 o 
   1  -9  11       64.03       72.05      5.97 o 
   2  -9  11       66.57       67.13      8.47 o 
   3  -9  11       60.79       63.83      7.24 o 
   4  -9  11       73.31       76.84     15.99 o 
   5  -9  11       20.78       25.72      6.26 o 
   6  -9  11        2.44       -0.81      4.85 o 
   7  -9  11        1.53        1.66      6.18 o 
  -5  -8  11       14.00       11.12      7.60 o 
  -4  -8  11       20.58       29.00      5.88 o 
  -3  -8  11       25.21       26.08      5.45 o 
  -2  -8  11       43.09       45.60      8.91 o 
  -1  -8  11      185.40      202.86      8.18 o 
   0  -8  11       48.54       50.08      5.08 o 
   1  -8  11       52.97       58.16      5.43 o 
   2  -8  11      134.34      144.16      7.54 o 
   3  -8  11       65.56       66.46     10.31 o 
   4  -8  11      177.92      199.86     11.18 o 
   5  -8  11        6.08        8.25      6.28 o 
   6  -8  11        1.02        1.91      4.97 o 
   7  -8  11        1.63       -1.58      5.27 o 
  -6  -7  11        2.64        6.95      7.48 o 
  -5  -7  11       33.88       35.50      6.20 o 
  -4  -7  11       26.70       17.38      5.24 o 
  -3  -7  11       72.73       81.39      7.44 o 
  -2  -7  11       65.09       61.81      6.53 o 
  -1  -7  11       84.32       91.86      5.16 o 
   0  -7  11        0.21        0.16      2.55 o 
   1  -7  11        3.40        6.03      3.40 o 
   2  -7  11      120.88      118.63      9.02 o 
   3  -7  11       76.11       88.78      7.67 o 
   4  -7  11      116.00      107.37      8.48 o 
   5  -7  11        0.11        2.51      4.73 o 
   6  -7  11        1.13        0.46      5.33 o 
   7  -7  11        0.05       -3.35      5.82 o 
   8  -7  11        1.92        9.11      7.97 o 
  -7  -6  11        3.83        7.41      7.30 o 
  -6  -6  11        1.52       -2.95      5.24 o 
  -5  -6  11       26.13       38.72      6.25 o 
  -4  -6  11       65.57       68.64      7.13 o 
  -3  -6  11        8.08       10.84      4.72 o 
  -2  -6  11        0.61        2.12      5.75 o 
  -1  -6  11        5.64        6.21      4.48 o 
   0  -6  11      355.49      357.44     10.52 o 
   1  -6  11       25.25       36.68      4.40 o 
   2  -6  11       53.69       44.26      5.30 o 
   3  -6  11       23.27       30.07      5.38 o 
   4  -6  11        0.32       -3.64      7.21 o 
   5  -6  11       10.43       15.27      5.66 o 
   6  -6  11       43.63       29.01      6.89 o 
   7  -6  11        5.85        4.07      6.83 o 
   8  -6  11        0.09        2.33      6.79 o 
  -7  -5  11        4.58        1.03      4.01 o 
  -6  -5  11       33.13       27.91     11.59 o 
  -5  -5  11       38.51       52.81      6.66 o 
  -4  -5  11       40.57       49.35      8.94 o 
  -3  -5  11        5.68        4.92      5.61 o 
  -2  -5  11       16.92       18.56      7.08 o 
  -1  -5  11       39.37       44.56      4.12 o 
   0  -5  11      267.90      288.83     11.17 o 
   1  -5  11        0.26        6.49      3.21 o 
   2  -5  11      250.28      266.46      8.87 o 
   3  -5  11       12.94       13.75      4.56 o 
   4  -5  11        2.66        6.50      4.36 o 
   5  -5  11       53.06       60.75      9.66 o 
   6  -5  11       76.22       73.73     11.19 o 
   7  -5  11        0.63       -6.21      5.63 o 
   8  -5  11        0.02       -7.46      5.89 o 
  -8  -4  11       23.10       32.44      5.94 o 
  -7  -4  11        1.14       -1.01      3.77 o 
  -6  -4  11       72.39       88.25      8.46 o 
  -5  -4  11      113.64      105.24      8.60 o 
  -4  -4  11        1.93        1.04      5.14 o 
  -3  -4  11        4.58        1.30      5.70 o 
  -2  -4  11       84.42       92.74     10.44 o 
  -1  -4  11      177.83      183.53      6.35 o 
   0  -4  11       53.85       54.91      5.14 o 
   1  -4  11       93.09       88.63      5.40 o 
   2  -4  11      333.78      324.27      9.40 o 
   3  -4  11        0.84        2.60      3.54 o 
   4  -4  11        8.90       21.35      6.52 o 
   5  -4  11       26.90       29.28      7.79 o 
   6  -4  11       47.32       32.51      8.81 o 
   7  -4  11        0.54        6.46      6.95 o 
   8  -4  11        0.35        4.88      7.60 o 
  -8  -3  11       10.22       13.01      4.95 o 
  -7  -3  11        7.07        9.14      5.31 o 
  -6  -3  11       92.21       96.29      8.56 o 
  -5  -3  11      159.20      145.23      9.60 o 
  -4  -3  11       13.30        4.84      4.25 o 
  -3  -3  11      125.46      111.25     10.90 o 
  -2  -3  11      137.35      125.86     11.26 o 
  -1  -3  11      307.28      286.83     12.61 o 
   0  -3  11      143.39      153.00      6.07 o 
   1  -3  11       29.51       30.05      4.02 o 
   2  -3  11       66.07       53.00      5.55 o 
   3  -3  11       48.21       41.30      5.47 o 
   4  -3  11        8.08        2.31      5.16 o 
   5  -3  11       33.24       33.10      7.95 o 
   6  -3  11       42.59       42.53      9.27 o 
   7  -3  11        3.32        8.34      7.42 o 
   8  -3  11       11.13       21.34      9.35 o 
  -9  -2  11        0.18        4.27      4.39 o 
  -8  -2  11        7.40        5.84      5.32 o 
  -7  -2  11       49.64       45.01     10.59 o 
  -6  -2  11      114.99      124.50      9.25 o 
  -5  -2  11      207.36      213.75     11.07 o 
  -4  -2  11       52.08       51.98     13.92 o 
  -3  -2  11       54.98       51.31      6.40 o 
  -2  -2  11      241.57      244.50     14.40 o 
  -1  -2  11      505.50      469.48     19.37 o 
   0  -2  11      108.83      106.19      6.26 o 
   1  -2  11       36.61       38.16      4.74 o 
   2  -2  11        0.05        0.80      4.52 o 
   3  -2  11       11.61       13.13      3.23 o 
   4  -2  11        0.79        4.25      4.16 o 
   5  -2  11       26.54       28.39      7.97 o 
   6  -2  11        1.15       -1.92      6.30 o 
   7  -2  11       25.74       19.11      8.47 o 
   8  -2  11       27.63       24.44      9.82 o 
  -9  -1  11        0.32       -5.43      4.81 o 
  -8  -1  11       49.67       58.30      7.98 o 
  -7  -1  11       47.19       62.10      7.60 o 
  -6  -1  11       62.16       79.37     11.90 o 
  -5  -1  11       82.36       77.47     10.65 o 
  -4  -1  11       90.40       81.50     10.84 o 
  -3  -1  11       25.16       18.44      4.77 o 
  -2  -1  11      879.13      862.72     26.36 o 
  -1  -1  11      305.87      293.90     15.10 o 
   0  -1  11       62.26       64.69      5.26 o 
   1  -1  11      219.98      189.84      8.12 o 
   2  -1  11        7.28        3.73      2.91 o 
   3  -1  11        1.97        0.50      2.88 o 
   4  -1  11        0.72        7.76      4.32 o 
   5  -1  11        3.65       -2.12      4.20 o 
   6  -1  11        0.07       -6.31      6.50 o 
   7  -1  11        3.20       20.79      8.76 o 
  -9   0  11       17.45       24.59      6.44 o 
  -8   0  11       11.34       23.27      6.30 o 
  -7   0  11       37.31       44.76      6.79 o 
  -6   0  11       79.80       60.30      7.27 o 
  -5   0  11      179.21      190.46     10.22 o 
  -4   0  11       85.98       85.38      7.50 o 
  -3   0  11       18.20       21.01      7.11 o 
  -2   0  11      513.30      501.22     14.61 o 
  -1   0  11       26.18       32.29      7.27 o 
   0   0  11      130.88      141.29     15.30 o 
   1   0  11       15.30       10.97      6.23 o 
   2   0  11       20.80       16.36      3.51 o 
   3   0  11        0.00        3.80      2.59 o 
   4   0  11       33.01       30.48      3.69 o 
   5   0  11        0.01       -4.51      5.68 o 
   6   0  11        0.50        1.86      7.08 o 
   7   0  11       29.17       26.25      9.76 o 
 -10   1  11        5.61       15.52      6.45 o 
  -9   1  11       16.66       23.34      6.43 o 
  -8   1  11       11.20        9.32      5.34 o 
  -7   1  11      109.15      117.81      9.19 o 
  -6   1  11       20.07       15.61      6.58 o 
  -5   1  11        2.50        8.59      4.37 o 
  -4   1  11       16.25       20.88      5.04 o 
  -3   1  11       23.94       23.07      4.95 o 
  -2   1  11      499.98      500.96     14.48 o 
  -1   1  11       46.39       45.12      4.46 o 
   0   1  11       10.91       11.65      3.63 o 
   1   1  11       64.77       67.36      4.78 o 
   2   1  11       90.52       70.38      4.47 o 
   3   1  11       53.13       56.73      4.36 o 
   4   1  11        2.02        0.55      3.20 o 
   5   1  11        8.46        9.94      7.67 o 
   6   1  11        4.60        7.51      8.13 o 
   7   1  11       29.89       35.91     11.02 o 
 -10   2  11       20.13       34.12      7.41 o 
  -9   2  11        9.58        5.13      5.29 o 
  -8   2  11       32.38       33.06      6.61 o 
  -7   2  11       32.37       45.25      6.80 o 
  -6   2  11       25.46       36.77      6.81 o 
  -5   2  11        9.23        7.99      4.58 o 
  -4   2  11       15.61       16.80      5.51 o 
  -3   2  11      110.62      105.29      7.72 o 
  -2   2  11       71.33       92.15      7.10 o 
  -1   2  11       36.84       32.46      5.88 o 
   0   2  11      323.77      332.29     27.87 o 
   1   2  11       15.75        9.73      2.89 o 
   2   2  11       59.87       64.51      4.37 o 
   3   2  11       76.79       65.51      5.59 o 
   4   2  11       16.32       13.04      4.29 o 
   5   2  11        5.60        6.35      4.30 o 
   6   2  11        1.25        2.99      8.05 o 
 -10   3  11       20.96       11.04      6.12 o 
  -9   3  11       26.37       25.82     15.78 o 
  -8   3  11       45.63       48.43      7.19 o 
  -7   3  11       10.55        0.90      4.35 o 
  -6   3  11       69.56       74.77      8.81 o 
  -5   3  11        0.20       -3.20      3.71 o 
  -4   3  11       79.36       78.31      9.68 o 
  -3   3  11      223.79      195.96      9.68 o 
  -2   3  11       98.08      104.79      7.39 o 
  -1   3  11       64.90       61.56      5.46 o 
   0   3  11       68.52       49.70      4.64 o 
   1   3  11        0.42       -1.91      2.54 o 
   2   3  11        0.07       -1.25      3.22 o 
   3   3  11        3.17        0.84      3.43 o 
   4   3  11       18.53       16.01      4.64 o 
   5   3  11        9.71       10.24      7.61 o 
   6   3  11        0.26       13.71      9.13 o 
 -10   4  11       21.05       22.47      6.91 o 
  -9   4  11       28.05       22.03      6.68 o 
  -8   4  11       34.29       38.91     10.29 o 
  -7   4  11       37.18       33.50      6.33 o 
  -6   4  11       19.96       29.87      5.89 o 
  -5   4  11        1.97        4.70      4.25 o 
  -4   4  11      284.34      296.65     11.78 o 
  -3   4  11       73.66       88.10      7.09 o 
  -2   4  11       10.47        2.84      3.74 o 
  -1   4  11        0.85        6.43      5.13 o 
   0   4  11       39.27       46.34      4.77 o 
   1   4  11       95.71       92.53     10.29 o 
   2   4  11       36.48       41.37      8.87 o 
   3   4  11        2.66       -2.62      3.76 o 
   4   4  11        1.15       -1.12      4.21 o 
   5   4  11        3.34        2.82      4.72 o 
 -10   5  11        8.19        3.73      5.33 o 
  -9   5  11       26.75       25.27      6.53 o 
  -8   5  11       62.98       64.73     11.11 o 
  -7   5  11       39.60       52.42      7.03 o 
  -6   5  11        0.46        2.03      4.17 o 
  -5   5  11        0.34        0.93      3.92 o 
  -4   5  11       25.89       12.15      5.31 o 
  -3   5  11        1.57       -0.50      3.76 o 
  -2   5  11      232.10      232.53      8.67 o 
  -1   5  11       24.06       16.22      4.06 o 
   0   5  11       64.25       45.17      6.89 o 
   1   5  11       28.20       23.73      5.89 o 
   2   5  11        5.55        2.38      7.69 o 
   3   5  11        9.50       19.04      6.25 o 
   4   5  11        3.47        7.05      4.72 o 
  -9   6  11        4.53        3.10      4.91 o 
  -8   6  11       36.73       28.38      6.73 o 
  -7   6  11        9.18        8.98      5.10 o 
  -6   6  11        1.91       -0.34      4.21 o 
  -5   6  11        1.23       -1.56      6.35 o 
  -4   6  11        7.74       -3.88      3.71 o 
  -3   6  11        0.80        2.14      4.51 o 
  -2   6  11      197.67      197.52     12.47 o 
  -1   6  11        2.71       -1.71      7.41 o 
   0   6  11       10.43       -0.07      8.37 o 
   1   6  11       22.04       30.89      6.64 o 
   2   6  11       24.79       25.80      9.33 o 
   3   6  11        9.12        7.02      5.97 o 
  -9   7  11        0.77        1.85      5.41 o 
  -8   7  11       24.80       17.34      6.87 o 
  -7   7  11       15.54       14.05      5.68 o 
  -6   7  11        2.15        1.45      6.99 o 
  -5   7  11        0.98        3.65      4.39 o 
  -4   7  11        0.01       -4.94      3.79 o 
  -3   7  11       26.29       31.83      9.60 o 
  -2   7  11       28.53       25.22      9.43 o 
  -1   7  11        0.51       -6.11      4.07 o 
   0   7  11        3.27       -1.76      5.16 o 
   1   7  11        9.34       18.26      6.58 o 
   2   7  11        9.22       13.26      6.53 o 
   3   7  11        0.04        4.51      6.00 o 
  -8   8  11       16.44       19.46      6.37 o 
  -7   8  11        6.43       -2.73      7.56 o 
  -6   8  11        2.13       -0.08      4.33 o 
  -5   8  11        1.88       -2.39      3.69 o 
  -4   8  11        4.12       12.54      8.66 o 
  -3   8  11        0.27        0.01      7.13 o 
  -2   8  11        8.83        8.91      5.52 o 
  -1   8  11        0.79       -0.29      5.08 o 
   0   8  11        0.46        3.07      5.60 o 
   1   8  11        0.18       -5.01      5.37 o 
  -7   9  11        3.20        5.06      5.42 o 
  -6   9  11        0.09        1.25      4.08 o 
  -5   9  11        6.19       -0.46      8.02 o 
  -4   9  11        8.02       16.39      9.83 o 
  -3   9  11        3.44        0.45      8.00 o 
  -2   9  11        4.35        1.79      6.44 o 
  -1   9  11        1.80       -4.72      5.24 o 
   0   9  11        3.05        3.77      5.82 o 
  -6  10  11        0.33       -9.39      6.91 o 
  -5  10  11        0.85       -8.03      7.75 o 
  -4  10  11        0.03       -2.60      8.48 o 
  -3  10  11        2.79        1.94      8.20 o 
  -2  10  11       30.09       19.96      7.44 o 
   0 -11  12        0.29      -10.51      7.01 o 
   1 -11  12        5.80        0.33      4.87 o 
   2 -11  12       17.80       14.47      5.13 o 
   3 -11  12        0.57        1.51      4.56 o 
   4 -11  12        2.62       -1.64      5.54 o 
  -2 -10  12        0.20       -7.04      5.97 o 
  -1 -10  12        0.00        2.50      6.63 o 
   0 -10  12        0.01       -5.27      6.34 o 
   1 -10  12        0.84        0.97      4.05 o 
   2 -10  12        9.91        3.01      4.32 o 
   3 -10  12        0.60       -2.28      4.09 o 
   4 -10  12       25.66       20.21      6.24 o 
   5 -10  12        4.39        3.92      5.69 o 
  -3  -9  12        2.02       -5.09      4.46 o 
  -2  -9  12        8.50       16.42      7.40 o 
  -1  -9  12        1.03        8.81      7.24 o 
   0  -9  12        5.31        6.72      7.26 o 
   1  -9  12        1.15        0.83      3.63 o 
   2  -9  12        6.98        6.79      4.18 o 
   3  -9  12       21.56       29.34      5.28 o 
   4  -9  12        5.76        7.99      5.42 o 
   5  -9  12       10.89        3.55      5.22 o 
   6  -9  12        0.20        4.02      6.17 o 
  -5  -8  12        3.85       12.01      7.92 o 
  -4  -8  12        0.15        0.28      4.49 o 
  -3  -8  12        2.10        6.20      4.45 o 
  -2  -8  12        3.80        3.74      4.53 o 
  -1  -8  12        3.65        7.84      6.71 o 
   0  -8  12       10.55       15.25      5.17 o 
   1  -8  12       12.70       11.35      3.87 o 
   2  -8  12       23.73       19.01      4.54 o 
   3  -8  12       25.43       27.10      5.06 o 
   4  -8  12        0.88        5.70      4.93 o 
   5  -8  12       18.34       30.07      8.19 o 
   6  -8  12        0.68        1.88      5.34 o 
   7  -8  12        1.25        4.19      5.73 o 
  -5  -7  12        2.33        1.61      4.53 o 
  -4  -7  12        0.51       -2.92      4.10 o 
  -3  -7  12        2.41        2.82      4.29 o 
  -2  -7  12       35.05       26.47     11.48 o 
  -1  -7  12       32.75       40.95     12.84 o 
   0  -7  12       42.63       42.40      4.78 o 
   1  -7  12       65.49       63.71      5.54 o 
   2  -7  12       87.57       93.23      6.50 o 
   3  -7  12       22.92       24.57      4.56 o 
   4  -7  12        0.87       -2.11      4.40 o 
   5  -7  12       33.41       33.47      6.77 o 
   6  -7  12       19.86       22.66      6.59 o 
   7  -7  12        0.05        0.23      7.12 o 
  -6  -6  12        3.79        3.91      4.91 o 
  -5  -6  12        1.60       -1.22      4.34 o 
  -4  -6  12        1.57       -4.16      4.07 o 
  -3  -6  12        0.14       -2.83      5.65 o 
  -2  -6  12       16.06       14.67      7.58 o 
  -1  -6  12      182.25      185.68     14.35 o 
   0  -6  12      431.89      437.66     10.83 o 
   1  -6  12        1.48        2.78      3.38 o 
   2  -6  12       35.69       39.65      4.95 o 
   3  -6  12       10.05       12.69      4.15 o 
   4  -6  12       25.45       23.59      5.92 o 
   5  -6  12      111.13      105.43     15.93 o 
   6  -6  12       23.60       21.60      8.51 o 
   7  -6  12        6.64        5.30      7.66 o 
  -7  -5  12        0.20        2.00      5.11 o 
  -6  -5  12        4.24        2.99      4.68 o 
  -5  -5  12        0.08        2.62      6.24 o 
  -4  -5  12        5.62        3.05      5.88 o 
  -3  -5  12        2.70        2.69      5.85 o 
  -2  -5  12        8.74        3.93      6.35 o 
  -1  -5  12      153.10      137.90     12.65 o 
   0  -5  12      452.17      479.50     14.75 o 
   1  -5  12      137.90      141.54      8.31 o 
   2  -5  12       49.33       49.46      5.15 o 
   3  -5  12       78.11       95.83      7.18 o 
   4  -5  12      104.90       91.78      8.12 o 
   5  -5  12       79.75       78.19     11.07 o 
   6  -5  12        8.44        3.87      6.83 o 
   7  -5  12       33.75       31.97      9.90 o 
  -7  -4  12        8.16        0.87      4.37 o 
  -6  -4  12       14.34       13.16      6.30 o 
  -5  -4  12        7.72       16.02      7.40 o 
  -4  -4  12        6.32        0.71      5.46 o 
  -3  -4  12       47.31       38.10      8.35 o 
  -2  -4  12       36.42       50.64      9.25 o 
  -1  -4  12      136.90      112.48     11.61 o 
   0  -4  12      341.68      336.04      8.98 o 
   1  -4  12      315.84      309.18      9.19 o 
   2  -4  12        0.88        1.16      3.36 o 
   3  -4  12       87.25       98.57     10.71 o 
   4  -4  12       79.08       70.06     11.46 o 
   5  -4  12       79.68       88.10     10.80 o 
   6  -4  12        7.97       23.46      8.01 o 
   7  -4  12       49.75       52.53     11.23 o 
  -8  -3  12        0.13        5.13      5.45 o 
  -7  -3  12        1.52        2.35      5.25 o 
  -6  -3  12        5.97        7.57      5.07 o 
  -5  -3  12       30.30       26.44      6.90 o 
  -4  -3  12       99.47       99.06     13.20 o 
  -3  -3  12       49.22       45.88      8.58 o 
  -2  -3  12       22.67       14.33      6.80 o 
  -1  -3  12       22.58       20.83      7.28 o 
   0  -3  12      462.28      497.91     12.86 o 
   1  -3  12      193.60      205.86      8.92 o 
   2  -3  12       96.29      118.71      7.74 o 
   3  -3  12       37.46       36.57      5.92 o 
   4  -3  12       33.78       40.22      6.26 o 
   5  -3  12       61.44       85.91     10.96 o 
   6  -3  12       11.59        6.42      6.65 o 
   7  -3  12       21.40       24.81      9.30 o 
  -8  -2  12        3.88       -7.25      5.02 o 
  -7  -2  12        7.60       -3.88      4.51 o 
  -6  -2  12        0.05       -5.89      3.92 o 
  -5  -2  12       90.23       79.69      7.99 o 
  -4  -2  12      172.10      142.54      9.79 o 
  -3  -2  12       16.81        6.41      5.91 o 
  -2  -2  12       42.25       34.91      7.59 o 
  -1  -2  12       11.01        4.73      5.99 o 
   0  -2  12      452.53      452.75     18.28 o 
   1  -2  12      122.13      114.52      7.26 o 
   2  -2  12       63.11       56.97      6.04 o 
   3  -2  12        1.81        2.19      3.89 o 
   4  -2  12       36.76       54.08      6.44 o 
   5  -2  12       19.56       28.74      6.16 o 
   6  -2  12       42.19       50.05      7.28 o 
   7  -2  12        6.04       11.31      8.75 o 
  -9  -1  12        5.73       -0.37      5.63 o 
  -8  -1  12        3.79        8.17      5.69 o 
  -7  -1  12        3.95        0.38      4.63 o 
  -6  -1  12        7.39        5.95      4.83 o 
  -5  -1  12      152.52      162.68     10.25 o 
  -4  -1  12      210.43      215.31     10.86 o 
  -3  -1  12      134.92      136.02      9.42 o 
  -2  -1  12        0.65       -6.88      5.00 o 
  -1  -1  12        9.74       13.38      6.16 o 
   0  -1  12       85.89       86.06      5.91 o 
   1  -1  12       66.97       73.53     14.14 o 
   2  -1  12        1.48        6.65      3.16 o 
   3  -1  12       38.96       51.12      4.90 o 
   4  -1  12       84.67      112.48     10.95 o 
   5  -1  12       12.43       20.51      5.63 o 
   6  -1  12       13.87       -0.27      7.20 o 
   7  -1  12        1.38       -0.43      7.21 o 
  -9   0  12        0.29        5.14      5.65 o 
  -8   0  12        0.24       -3.55      4.60 o 
  -7   0  12       21.48       16.11      5.77 o 
  -6   0  12       20.43        7.64     12.96 o 
  -5   0  12       87.75       89.45      8.03 o 
  -4   0  12      121.90      138.11      9.27 o 
  -3   0  12      162.51      158.63     13.86 o 
  -2   0  12       28.61       21.11      7.06 o 
  -1   0  12      109.36      125.45     11.39 o 
   0   0  12       16.64       34.38      4.48 o 
   1   0  12       38.69       38.12      6.01 o 
   2   0  12      162.98      149.80      6.98 o 
   3   0  12       79.47       83.50      5.75 o 
   4   0  12       41.95       37.34      5.93 o 
   5   0  12        0.36       -3.28      6.53 o 
   6   0  12        0.95       13.07      7.96 o 
  -9   1  12        2.80        2.87      5.47 o 
  -8   1  12        0.16        3.59      4.68 o 
  -7   1  12       55.48       76.33      8.43 o 
  -6   1  12        2.85        7.95      5.04 o 
  -5   1  12       70.23       85.59      8.28 o 
  -4   1  12      312.84      326.24     13.20 o 
  -3   1  12       70.47       54.22      6.48 o 
  -2   1  12       10.28        6.02      4.14 o 
  -1   1  12       70.44       67.96      8.90 o 
   0   1  12       10.11        7.34      3.61 o 
   1   1  12       66.79       69.41      5.26 o 
   2   1  12      212.27      204.06      7.97 o 
   3   1  12       24.96       27.19      3.84 o 
   4   1  12        9.71       13.74      4.15 o 
   5   1  12        6.01        2.52      7.26 o 
   6   1  12        0.44        6.18      7.96 o 
  -9   2  12        3.08        7.29      5.84 o 
  -8   2  12       10.71        8.13      5.40 o 
  -7   2  12       70.72       83.06     11.79 o 
  -6   2  12      157.80      163.12     10.53 o 
  -5   2  12        0.51       -1.81      4.00 o 
  -4   2  12      173.12      163.78      9.79 o 
  -3   2  12        4.01       11.54      4.44 o 
  -2   2  12        5.19       -4.73     10.55 o 
  -1   2  12      118.13      142.70     11.57 o 
   0   2  12      198.63      193.29      8.67 o 
   1   2  12      140.24      149.62      6.97 o 
   2   2  12       52.30       58.17      4.58 o 
   3   2  12       67.13       67.97      5.86 o 
   4   2  12        8.27        8.25      4.03 o 
   5   2  12        9.33        4.42      7.44 o 
  -9   3  12        1.06        0.76      6.47 o 
  -8   3  12       23.32       21.54      6.34 o 
  -7   3  12       77.72       54.22      7.66 o 
  -6   3  12      245.74      232.68     11.97 o 
  -5   3  12        4.37        3.44      4.31 o 
  -4   3  12       10.74       13.69      7.80 o 
  -3   3  12       63.79       59.28      6.61 o 
  -2   3  12       61.90       59.14      6.53 o 
  -1   3  12      303.41      306.21     16.02 o 
   0   3  12      370.39      354.37     17.47 o 
   1   3  12       31.99       35.71      4.02 o 
   2   3  12        5.38        7.90      3.84 o 
   3   3  12       56.94       49.75      9.95 o 
   4   3  12       16.44       12.20      6.92 o 
   5   3  12        6.20        3.80      4.76 o 
  -9   4  12        5.76        2.67      5.29 o 
  -8   4  12       45.14       43.05      7.51 o 
  -7   4  12      121.48      136.02     10.27 o 
  -6   4  12      126.31      111.73     11.56 o 
  -5   4  12       36.76       46.21      6.68 o 
  -4   4  12        7.64        8.26      4.72 o 
  -3   4  12      123.39      149.24      9.31 o 
  -2   4  12      175.60      188.67      9.93 o 
  -1   4  12      245.52      262.43     31.32 o 
   0   4  12      131.38      141.95     19.41 o 
   1   4  12       15.64       27.63      5.70 o 
   2   4  12       23.84       27.29      5.13 o 
   3   4  12       31.52       23.75      5.11 o 
   4   4  12       17.96       22.67      5.34 o 
  -9   5  12       11.61        7.59      5.99 o 
  -8   5  12       49.05       51.22      7.94 o 
  -7   5  12       97.32      109.22     12.57 o 
  -6   5  12      138.74      155.20     10.32 o 
  -5   5  12       34.62       29.05      6.06 o 
  -4   5  12        5.03       10.30      4.84 o 
  -3   5  12       51.57       59.13      6.71 o 
  -2   5  12      302.14      315.67     10.43 o 
  -1   5  12      223.04      229.83     17.82 o 
   0   5  12       92.57       93.38      8.83 o 
   1   5  12       10.36       12.00      5.86 o 
   2   5  12       17.26       17.84      6.28 o 
   3   5  12        6.21        5.84      4.82 o 
   4   5  12        3.72        1.86      4.77 o 
  -9   6  12        8.35       18.34      6.68 o 
  -8   6  12       50.38       57.70      8.96 o 
  -7   6  12       88.77       97.05     16.16 o 
  -6   6  12      125.37      137.24     14.58 o 
  -5   6  12        9.16        4.11     11.50 o 
  -4   6  12       20.31       35.24     11.91 o 
  -3   6  12       92.85       95.33      6.83 o 
  -2   6  12       98.14      114.78     14.27 o 
  -1   6  12       73.54       69.83     12.13 o 
   0   6  12       23.21       27.41      6.93 o 
   1   6  12        0.08        1.66      5.34 o 
   2   6  12       32.48       44.95     14.96 o 
   3   6  12        3.76        2.37      5.84 o 
  -8   7  12       37.67       39.13     13.48 o 
  -7   7  12       48.50       37.50      7.22 o 
  -6   7  12       27.68       14.13     19.05 o 
  -5   7  12       26.94       31.78      7.12 o 
  -4   7  12       19.17       17.70      4.57 o 
  -3   7  12       40.25       34.36      9.87 o 
  -2   7  12       32.09       37.39     10.35 o 
  -1   7  12       52.42       61.41      8.66 o 
   0   7  12       21.80       21.55      9.56 o 
   1   7  12        2.46       -2.66      5.59 o 
   2   7  12        5.68        3.92      6.25 o 
  -7   8  12        7.31       -1.44      4.48 o 
  -6   8  12        5.67        4.02      4.90 o 
  -5   8  12       47.87       46.92      7.58 o 
  -4   8  12       41.15       33.53     10.85 o 
  -3   8  12       19.64       29.64     10.39 o 
  -2   8  12       48.39       48.48     12.04 o 
  -1   8  12        2.17       -2.88      5.42 o 
   0   8  12        0.30       -7.45      4.97 o 
  -6   9  12       11.73       15.51     10.13 o 
  -5   9  12       23.13       30.87     11.37 o 
  -4   9  12       43.07       44.29     12.30 o 
  -3   9  12       10.67       33.48     11.61 o 
  -2   9  12        4.38        8.36      9.50 o 
  -1 -10  13       31.12       27.12      9.04 o 
   0 -10  13       38.89       37.11      9.94 o 
   1 -10  13       41.44       48.79     11.10 o 
   2 -10  13       11.06       14.58      5.10 o 
   3 -10  13        0.11        1.00      4.49 o 
   4 -10  13        1.99        5.50      4.64 o 
  -3  -9  13       30.12       37.17      6.77 o 
  -2  -9  13       10.64       14.24      7.96 o 
  -1  -9  13       52.03       51.31     10.66 o 
   0  -9  13       53.46       47.71     10.73 o 
   1  -9  13        3.78       -5.79      6.70 o 
   2  -9  13        1.13       -2.20      3.94 o 
   3  -9  13        2.86        1.46      4.33 o 
   4  -9  13        0.40        3.65      4.46 o 
   5  -9  13        0.29        4.13      5.56 o 
  -4  -8  13        0.05       -2.35      4.38 o 
  -3  -8  13       71.16       80.01      8.40 o 
  -2  -8  13       25.34       30.60      8.87 o 
  -1  -8  13        0.54       -2.27      6.63 o 
   0  -8  13        9.99       11.54      8.04 o 
   1  -8  13        5.40       15.81      8.29 o 
   2  -8  13       13.79       21.87      6.98 o 
   3  -8  13       19.50       22.21      5.06 o 
   4  -8  13        0.08        4.50      4.21 o 
   5  -8  13        7.43       -2.20      5.11 o 
   6  -8  13        0.37       -1.50      8.54 o 
  -5  -7  13        4.89        5.53      5.22 o 
  -4  -7  13       11.28        8.34      5.38 o 
  -3  -7  13       46.56       42.34      6.71 o 
  -2  -7  13       76.33       78.51      7.83 o 
  -1  -7  13       68.84       48.07      9.98 o 
   0  -7  13        0.47       -1.60      6.70 o 
   1  -7  13        0.46       -2.39      6.28 o 
   2  -7  13       20.15       14.49      4.55 o 
   3  -7  13       17.20       12.62      4.76 o 
   4  -7  13        3.90       -5.77      3.84 o 
   5  -7  13        4.23       -0.83      5.40 o 
   6  -7  13        6.52        5.76      7.57 o 
  -6  -6  13       15.45       19.00      7.22 o 
  -5  -6  13        4.03        9.88      6.81 o 
  -4  -6  13       19.27       11.50      7.18 o 
  -3  -6  13       38.58       29.71      8.48 o 
  -2  -6  13       16.02       14.33      7.56 o 
  -1  -6  13        7.72        6.45      6.46 o 
   0  -6  13       14.93       22.38      8.31 o 
   1  -6  13       20.50       20.05      4.31 o 
   2  -6  13        0.37        2.51      3.47 o 
   3  -6  13        3.72        4.23      3.96 o 
   4  -6  13        4.18       -2.31      3.97 o 
   5  -6  13        0.15        3.79      6.38 o 
   6  -6  13        2.99        4.17      6.75 o 
  -6  -5  13        8.51       15.63      5.75 o 
  -5  -5  13       12.73       16.78      7.97 o 
  -4  -5  13       71.64       58.38      9.76 o 
  -3  -5  13       76.66       95.89     11.90 o 
  -2  -5  13        1.54        4.19      5.78 o 
  -1  -5  13       19.32       15.85      7.43 o 
   0  -5  13       82.01       70.00     10.86 o 
   1  -5  13       22.01       22.68      4.59 o 
   2  -5  13        6.65        8.38      4.64 o 
   3  -5  13       22.78       25.60      4.74 o 
   4  -5  13        4.16        5.34     10.80 o 
   5  -5  13        0.11       -1.22      4.99 o 
   6  -5  13        3.34       12.44      7.20 o 
  -7  -4  13        6.75        9.80      5.87 o 
  -6  -4  13        6.92        2.18      6.82 o 
  -5  -4  13       41.94       50.52      9.77 o 
  -4  -4  13       67.59       50.24      9.34 o 
  -3  -4  13       11.73        7.74      6.45 o 
  -2  -4  13        4.06       12.01      6.76 o 
  -1  -4  13       32.39       21.06      7.38 o 
   0  -4  13       17.17       18.30      7.17 o 
   1  -4  13       16.42       16.44      4.52 o 
   2  -4  13        0.00       -3.77      3.75 o 
   3  -4  13        2.78        3.79      4.27 o 
   4  -4  13        0.29       -0.86      4.59 o 
   5  -4  13        3.52        5.48      4.78 o 
   6  -4  13        1.66        6.45      6.96 o 
  -7  -3  13       13.51       14.41      6.23 o 
  -6  -3  13       55.17       66.44      8.33 o 
  -5  -3  13       27.92       35.80     11.82 o 
  -4  -3  13       28.44       33.43      8.82 o 
  -3  -3  13       15.85        9.44      6.76 o 
  -2  -3  13       27.48       31.70      8.18 o 
  -1  -3  13       13.79       17.15      6.84 o 
   0  -3  13      138.15      151.40     13.23 o 
   1  -3  13        0.40        2.01      4.62 o 
   2  -3  13        1.37        0.93      3.98 o 
   3  -3  13        5.17        9.28      4.59 o 
   4  -3  13        1.26        0.20      4.62 o 
   5  -3  13       36.02       51.54     13.06 o 
   6  -3  13        2.11        0.10      5.15 o 
  -8  -2  13        2.52       -5.34      5.10 o 
  -7  -2  13       63.41       70.03     21.19 o 
  -6  -2  13       57.22       56.68      7.89 o 
  -5  -2  13        5.94        2.29      4.74 o 
  -4  -2  13       12.38       15.17      5.37 o 
  -3  -2  13        2.14        0.98      5.77 o 
  -2  -2  13        2.11        4.50      5.77 o 
  -1  -2  13       36.59       50.13      8.76 o 
   0  -2  13      327.83      367.75     18.83 o 
   1  -2  13        9.50       10.85      4.03 o 
   2  -2  13       16.53       17.24      6.55 o 
   3  -2  13       26.82       26.07      5.51 o 
   4  -2  13       33.82       35.01      6.29 o 
   5  -2  13       16.30       20.97      6.09 o 
   6  -2  13        2.71        5.72      7.30 o 
  -8  -1  13        6.45        9.06      7.36 o 
  -7  -1  13       62.28       75.57      8.89 o 
  -6  -1  13        7.08        2.71      4.93 o 
  -5  -1  13        2.61       10.73      5.17 o 
  -4  -1  13        0.03        4.43      4.30 o 
  -3  -1  13        5.40        7.69      6.12 o 
  -2  -1  13       13.35       16.17      7.11 o 
  -1  -1  13       58.60       62.66      9.62 o 
   0  -1  13      461.39      406.49     19.39 o 
   1  -1  13        2.35        2.27      3.80 o 
   2  -1  13       19.51       20.55      3.96 o 
   3  -1  13      143.43      159.92      9.30 o 
   4  -1  13       21.83       20.53      5.63 o 
   5  -1  13        1.69        8.18      7.20 o 
   6  -1  13        0.84       14.04      8.83 o 
  -8   0  13       12.46        4.53      7.56 o 
  -7   0  13       19.06       27.52     11.90 o 
  -6   0  13       57.20       51.77      7.60 o 
  -5   0  13        0.91       -2.69      4.20 o 
  -4   0  13       30.17       29.29      6.22 o 
  -3   0  13        8.00       -0.55      4.81 o 
  -2   0  13       47.44       30.56      7.75 o 
  -1   0  13       35.96       37.45      8.14 o 
   0   0  13      138.92      137.44     11.95 o 
   1   0  13       23.23       26.77      4.16 o 
   2   0  13      124.71      126.89      7.51 o 
   3   0  13       17.37       14.01      4.06 o 
   4   0  13        2.92        0.66      6.35 o 
   5   0  13        2.91        5.83      7.35 o 
   6   0  13        8.93       22.34      8.91 o 
  -8   1  13       42.77       50.66      7.98 o 
  -7   1  13        3.97        8.33      5.28 o 
  -6   1  13       14.46       12.04      5.35 o 
  -5   1  13       19.61       15.26      5.70 o 
  -4   1  13        4.73        2.39      4.59 o 
  -3   1  13        3.06        4.67      4.53 o 
  -2   1  13      101.98      127.39     12.09 o 
  -1   1  13        0.57        5.18      5.76 o 
   0   1  13       10.78        1.86      5.86 o 
   1   1  13        2.68        1.22      3.25 o 
   2   1  13      110.45      115.00      8.48 o 
   3   1  13       10.08        6.67      4.82 o 
   4   1  13       28.51       27.58      8.48 o 
   5   1  13        6.22        6.91      7.81 o 
  -9   2  13        4.25        3.35      5.65 o 
  -8   2  13       51.17       57.86      8.41 o 
  -7   2  13        1.49       -2.94      4.45 o 
  -6   2  13        1.75        2.91      4.78 o 
  -5   2  13       39.84       37.55      9.53 o 
  -4   2  13        4.01        4.18      4.52 o 
  -3   2  13       15.68        9.12      7.52 o 
  -2   2  13      101.52      108.59     11.36 o 
  -1   2  13       41.87       30.08      7.78 o 
   0   2  13       29.19       18.45      5.21 o 
   1   2  13        0.33        2.05      5.08 o 
   2   2  13       42.45       42.82      6.48 o 
   3   2  13       37.07       36.30      5.37 o 
   4   2  13       16.50       19.30      5.02 o 
   5   2  13        2.54       -1.89      7.45 o 
  -9   3  13        8.21        2.10      9.36 o 
  -8   3  13       33.50       37.13      7.65 o 
  -7   3  13        0.21        6.34      5.16 o 
  -6   3  13       33.57       28.97     11.41 o 
  -5   3  13       27.87       23.91      6.09 o 
  -4   3  13        0.00       -0.72      5.26 o 
  -3   3  13        3.11        1.10      4.21 o 
  -2   3  13       20.42       23.93      7.21 o 
  -1   3  13       62.12       64.94      9.23 o 
   0   3  13        7.97       11.11      5.04 o 
   1   3  13       21.07       23.93      5.51 o 
   2   3  13       29.75       34.01      8.25 o 
   3   3  13       31.11       23.77      5.08 o 
   4   3  13       15.29       17.18      5.36 o 
  -8   4  13        5.17        5.58      7.84 o 
  -7   4  13        1.72        0.08      4.88 o 
  -6   4  13       12.35       12.11      8.73 o 
  -5   4  13        0.05        3.19      4.67 o 
  -4   4  13       79.91       76.37      7.87 o 
  -3   4  13        6.00       16.46      9.90 o 
  -2   4  13       24.43       35.95      8.28 o 
  -1   4  13       63.53       59.78      7.71 o 
   0   4  13        2.19        3.47      7.17 o 
   1   4  13       48.46       48.52      5.90 o 
   2   4  13        9.83        9.88      4.56 o 
   3   4  13        6.29        3.82      4.59 o 
  -8   5  13        0.04       -5.18      5.24 o 
  -7   5  13        6.44        5.81      5.40 o 
  -6   5  13        0.04       -2.65      4.55 o 
  -5   5  13        2.56       11.26      5.56 o 
  -4   5  13       34.52       24.63      6.13 o 
  -3   5  13        0.30        6.35      6.39 o 
  -2   5  13       12.28        7.15      4.83 o 
  -1   5  13        8.98       14.88      8.07 o 
   0   5  13        1.10        0.96      7.84 o 
   1   5  13       16.27       26.10      7.16 o 
   2   5  13       10.60       19.50      5.46 o 
   3   5  13        6.63        6.09      4.82 o 
  -8   6  13        4.88        1.78      7.35 o 
  -7   6  13        0.36       -1.02      5.19 o 
  -6   6  13        1.53        1.91      4.84 o 
  -5   6  13        0.15       -4.80      4.48 o 
  -4   6  13        0.43        3.18      4.57 o 
  -3   6  13        4.09        8.45      5.35 o 
  -2   6  13        1.20       -3.18      7.72 o 
  -1   6  13        7.73       18.26      9.34 o 
   0   6  13       22.27       28.29      7.27 o 
   1   6  13        5.20        5.55      6.08 o 
   2   6  13        7.69        0.18      5.47 o 
  -7   7  13        2.51        3.07      5.37 o 
  -6   7  13        3.90       -1.18      4.13 o 
  -5   7  13       18.22       24.34      6.85 o 
  -4   7  13        0.08        5.16      8.51 o 
  -3   7  13        6.80        6.08      9.29 o 
  -2   7  13       14.29       17.50      9.80 o 
  -1   7  13        4.74       -0.51      8.06 o 
   0   7  13        6.18        4.80      6.88 o 
  -6   8  13        0.09       -6.98      4.65 o 
  -5   8  13       20.80       17.94     10.75 o 
  -4   8  13       27.12       35.58     11.88 o 
  -3   8  13       17.11        6.52      8.74 o 
  -2   8  13       19.00       16.29     10.22 o 
  -1   8  13        0.11        1.27      6.13 o 
  -1  -9  14       19.00       10.48      7.79 o 
   0  -9  14        0.22       -4.22      6.49 o 
   1  -9  14        0.11        5.89      7.94 o 
   2  -9  14       20.25       32.86     10.44 o 
   3  -9  14       41.45       45.32      6.35 o 
   4  -9  14        5.01        1.62      4.85 o 
  -3  -8  14       32.48       36.06      6.79 o 
  -2  -8  14       26.57       15.94      8.82 o 
  -1  -8  14       14.51        0.66      6.94 o 
   0  -8  14        0.88       -4.94      7.02 o 
   1  -8  14       29.42       13.90      8.73 o 
   2  -8  14       64.23       54.96     11.74 o 
   3  -8  14       56.33       62.83      8.13 o 
   4  -8  14       26.63       26.65      6.63 o 
   5  -8  14        0.14       -5.53      4.25 o 
  -4  -7  14        0.37       -1.10      4.97 o 
  -3  -7  14       28.88       28.09      6.50 o 
  -2  -7  14      126.83       89.15     12.14 o 
  -1  -7  14        8.92       16.37      7.86 o 
   0  -7  14       10.28        7.95      7.68 o 
   1  -7  14       67.30       62.00     11.46 o 
   2  -7  14       65.25       51.95     11.07 o 
   3  -7  14       90.85       91.62      7.87 o 
   4  -7  14       51.32       51.65      6.56 o 
   5  -7  14       11.42        9.72      6.11 o 
  -5  -6  14        0.38       -1.40      4.86 o 
  -4  -6  14       12.76       20.07      8.39 o 
  -3  -6  14       36.63       36.01      9.52 o 
  -2  -6  14      200.00      188.24     15.74 o 
  -1  -6  14       34.07       33.28      8.91 o 
   0  -6  14        0.21       -7.86      6.10 o 
   1  -6  14       14.78        5.07      7.38 o 
   2  -6  14      137.73      143.24     15.15 o 
   3  -6  14      140.64      144.52      8.44 o 
   4  -6  14       71.97       63.84      8.01 o 
   5  -6  14       42.22       34.66      7.20 o 
  -6  -5  14        0.10       -9.19      6.34 o 
  -5  -5  14       12.61       10.80      7.68 o 
  -4  -5  14       12.65       24.98      8.62 o 
  -3  -5  14       20.74       22.51      8.53 o 
  -2  -5  14      110.32      131.65     13.60 o 
  -1  -5  14       63.08       58.28     10.28 o 
   0  -5  14        0.28       -0.88      6.39 o 
   1  -5  14       20.07       23.65      8.58 o 
   2  -5  14      227.82      244.56     17.64 o 
   3  -5  14      116.92       98.41      8.61 o 
   4  -5  14       39.26       47.46      7.89 o 
   5  -5  14       28.98       22.64      6.57 o 
   6  -5  14        8.06       19.35      6.91 o 
  -6  -4  14       14.21       18.44      8.31 o 
  -5  -4  14       31.91       43.11      9.82 o 
  -4  -4  14        4.48        2.03      6.64 o 
  -3  -4  14       27.37       20.49      8.21 o 
  -2  -4  14      132.56      124.00     13.27 o 
  -1  -4  14       31.80       26.76      8.59 o 
   0  -4  14        0.46       -7.30      4.87 o 
   1  -4  14        0.36        1.34      6.94 o 
   2  -4  14      144.78      147.72      9.24 o 
   3  -4  14       86.64       90.93      8.21 o 
   4  -4  14       25.82       30.35      6.46 o 
   5  -4  14        1.88        3.54      5.78 o 
   6  -4  14       15.66       12.91      6.73 o 
  -7  -3  14       52.19       57.91     10.44 o 
  -6  -3  14       31.44       35.56      9.12 o 
  -5  -3  14       15.05       25.04      8.54 o 
  -4  -3  14       24.54       20.63      8.43 o 
  -3  -3  14       24.73       20.40      7.90 o 
  -2  -3  14       34.57       67.68     10.22 o 
  -1  -3  14       35.72       41.09      9.12 o 
   0  -3  14        4.38        0.17      6.68 o 
   1  -3  14       34.54       26.08      8.28 o 
   2  -3  14      134.28      140.55     12.26 o 
   3  -3  14        6.01       16.24      5.28 o 
   4  -3  14        3.45        8.00      5.06 o 
   5  -3  14        2.36        5.46      5.34 o 
  -7  -2  14       47.44       70.39     11.24 o 
  -6  -2  14       25.81       12.15      8.43 o 
  -5  -2  14       30.80       22.99      6.31 o 
  -4  -2  14       57.80       60.89     10.61 o 
  -3  -2  14       20.68       15.80      7.78 o 
  -2  -2  14        6.48        4.23      6.64 o 
  -1  -2  14      118.81      102.89     11.94 o 
   0  -2  14       19.90       18.05      7.88 o 
   1  -2  14       81.64      100.62     11.92 o 
   2  -2  14       30.21       36.93     10.44 o 
   3  -2  14        2.11        0.43      4.58 o 
   4  -2  14        1.51        0.12      4.71 o 
   5  -2  14        4.07        5.66      5.35 o 
  -7  -1  14       11.53        1.35     10.75 o 
  -6  -1  14       54.15       61.14      8.40 o 
  -5  -1  14       74.26       86.76      8.83 o 
  -4  -1  14       67.22       79.50      8.86 o 
  -3  -1  14       32.69       26.22      8.34 o 
  -2  -1  14       21.02        7.21      6.41 o 
  -1  -1  14       29.16       29.32      8.05 o 
   0  -1  14        0.92       -0.83      6.19 o 
   1  -1  14       52.14       50.90      9.62 o 
   2  -1  14       34.05       24.00      5.51 o 
   3  -1  14       19.18       23.16      5.39 o 
   4  -1  14        0.98        5.07      5.11 o 
   5  -1  14        0.38       -1.34      6.69 o 
  -8   0  14        0.49        9.47      8.11 o 
  -7   0  14        0.17       -1.62      4.94 o 
  -6   0  14       62.73       73.80      8.60 o 
  -5   0  14       32.03       40.48      7.17 o 
  -4   0  14      104.44       81.55      8.55 o 
  -3   0  14       92.82       94.79     11.39 o 
  -2   0  14       52.58       50.74      9.55 o 
  -1   0  14        0.18        3.00      6.05 o 
   0   0  14       52.60       53.67      9.79 o 
   1   0  14       79.29       75.72      8.45 o 
   2   0  14      121.48      111.57      6.84 o 
   3   0  14       24.21       24.60      5.71 o 
   4   0  14        2.67        1.17      6.94 o 
   5   0  14        1.99       -4.29      6.16 o 
  -8   1  14        1.81       -7.30      4.86 o 
  -7   1  14        7.22        3.78      5.45 o 
  -6   1  14       63.40       78.09      8.79 o 
  -5   1  14       98.65      105.76     12.42 o 
  -4   1  14      158.93      148.70     10.54 o 
  -3   1  14       53.46       56.12      7.43 o 
  -2   1  14       21.56       17.62      7.41 o 
  -1   1  14        0.98       -4.11      5.75 o 
   0   1  14       68.45       88.61     10.66 o 
   1   1  14      206.65      221.82     11.54 o 
   2   1  14      131.17      134.51      9.40 o 
   3   1  14        5.03       12.00      5.21 o 
   4   1  14        0.27        5.87      6.91 o 
  -8   2  14       15.39        6.48      6.13 o 
  -7   2  14        1.45        0.70      5.22 o 
  -6   2  14        3.79        3.31      5.75 o 
  -5   2  14       88.31       83.08     13.42 o 
  -4   2  14       70.17       68.62     12.55 o 
  -3   2  14       65.36       73.86      8.02 o 
  -2   2  14       60.76       57.55      9.67 o 
  -1   2  14       35.99       40.59      8.51 o 
   0   2  14       67.45       76.14     11.66 o 
   1   2  14      169.84      175.24     10.42 o 
   2   2  14       75.48       57.32     11.33 o 
   3   2  14        0.48        2.11      5.03 o 
   4   2  14        0.16       -0.07      7.73 o 
  -8   3  14        1.42        0.27      5.45 o 
  -7   3  14        2.12       -2.56      5.17 o 
  -6   3  14        2.64        1.77      5.52 o 
  -5   3  14       75.79       81.33     20.57 o 
  -4   3  14      155.50      167.08     10.93 o 
  -3   3  14       85.71      106.04     12.05 o 
  -2   3  14       15.46       17.14      7.48 o 
  -1   3  14       41.86       67.72     16.27 o 
   0   3  14       31.84       33.87      7.86 o 
   1   3  14       47.37       60.61     11.13 o 
   2   3  14       31.30       22.41      9.60 o 
   3   3  14        0.81       -4.35      6.67 o 
  -8   4  14        1.90       -7.35      5.00 o 
  -7   4  14       16.12        7.93      5.86 o 
  -6   4  14        1.58       14.78      5.90 o 
  -5   4  14       42.67       52.56      9.67 o 
  -4   4  14      142.71      143.99     10.25 o 
  -3   4  14       16.98       29.23     10.91 o 
  -2   4  14        4.91       -0.22      6.17 o 
  -1   4  14       34.88       44.31     11.13 o 
   0   4  14       24.02       41.86     11.15 o 
   1   4  14       12.48       13.90      9.12 o 
   2   4  14        3.80        0.13      5.56 o 
  -7   5  14       37.25       26.94      7.49 o 
  -6   5  14       10.01       12.30      5.91 o 
  -5   5  14       25.06       27.58      6.69 o 
  -4   5  14       27.80       30.13      9.36 o 
  -3   5  14       15.14        9.92      5.46 o 
  -2   5  14       44.41       50.06     11.74 o 
  -1   5  14        3.13        0.69      7.59 o 
   0   5  14        5.59       11.71      9.06 o 
   1   5  14        0.02       -3.18      8.03 o 
  -7   6  14       69.99       76.85      9.21 o 
  -6   6  14        6.13        4.29      5.97 o 
  -5   6  14       14.65       16.18      6.25 o 
  -4   6  14       16.15       19.11      8.41 o 
  -3   6  14       10.91        4.19      9.05 o 
  -2   6  14        8.46        4.98      8.70 o 
  -1   6  14        0.33       -1.63      8.84 o 
   0   6  14        0.80        0.04      8.29 o 
  -5   7  14        0.92        4.53      5.68 o 
  -4   7  14       23.26        4.38      9.23 o 
  -3   7  14        3.09       24.82     11.03 o 
  -2   7  14        2.39       -2.84      8.40 o 
  -1  -8  15        1.76       -0.21      7.39 o 
   0  -8  15        1.51        0.53      7.32 o 
   1  -8  15        0.16        0.93      8.04 o 
   2  -8  15        2.68        5.42      8.10 o 
   3  -8  15        0.08        0.58      8.11 o 
  -3  -7  15        1.19       -4.93      4.59 o 
  -2  -7  15        2.19        1.10      7.34 o 
  -1  -7  15        0.84       12.10      8.08 o 
   0  -7  15        5.53        4.19      7.73 o 
   1  -7  15        9.84       15.67      8.69 o 
   2  -7  15        5.49       -2.08      8.04 o 
   3  -7  15        6.56        4.33      8.69 o 
   4  -7  15       19.21       14.89      6.19 o 
  -4  -6  15        7.51        7.47      7.41 o 
  -3  -6  15        9.75       12.37      8.22 o 
  -2  -6  15        5.68       24.91      9.11 o 
  -1  -6  15        2.84        2.66      6.54 o 
   0  -6  15        1.71       -4.13      6.38 o 
   1  -6  15       13.71       19.29      8.61 o 
   2  -6  15        3.84      -10.67      7.11 o 
   3  -6  15        5.32        5.59      8.58 o 
   4  -6  15       12.50       18.87      6.53 o 
  -5  -5  15        0.05       -0.61      7.11 o 
  -4  -5  15       30.48       30.71      9.67 o 
  -3  -5  15        9.54       -0.15      6.89 o 
  -2  -5  15        9.27        2.57      6.92 o 
  -1  -5  15       20.11        0.48      6.73 o 
   0  -5  15        0.00        4.54      6.84 o 
   1  -5  15        4.95       14.09      8.32 o 
   2  -5  15       48.00       46.51     11.43 o 
   3  -5  15        2.48       -6.36      7.47 o 
   4  -5  15        2.05       -3.86     10.10 o 
  -5  -4  15        9.08       10.18      7.77 o 
  -4  -4  15       15.54       12.67      7.56 o 
  -3  -4  15        3.97        8.11      6.83 o 
  -2  -4  15        1.12        7.66      6.81 o 
  -1  -4  15        5.78        8.78      6.89 o 
   0  -4  15        4.43       -2.43      6.92 o 
   1  -4  15        5.73        1.07      7.25 o 
   2  -4  15       70.48       64.88     12.18 o 
   3  -4  15       36.12       26.82     10.19 o 
   4  -4  15        0.61        6.91      5.79 o 
  -6  -3  15        3.96        3.82      7.53 o 
  -5  -3  15       20.67       31.03      9.25 o 
  -4  -3  15        0.20        0.10      5.93 o 
  -3  -3  15        8.12       10.14      7.57 o 
  -2  -3  15        5.41       -4.25      6.49 o 
  -1  -3  15       15.53       13.82      7.70 o 
   0  -3  15       12.15       21.82      8.70 o 
   1  -3  15        0.03       -4.25      6.55 o 
   2  -3  15       34.15       40.75     10.54 o 
   3  -3  15       27.25       40.40     10.86 o 
   4  -3  15       45.07       51.05     11.85 o 
  -6  -2  15        6.90        5.92      5.80 o 
  -5  -2  15        3.56       22.88      9.05 o 
  -4  -2  15        3.58       -2.20      6.32 o 
  -3  -2  15        2.87       12.75      7.81 o 
  -2  -2  15        0.11       -7.79      5.19 o 
  -1  -2  15        2.73        1.91      6.85 o 
   0  -2  15        6.85       -1.29      6.75 o 
   1  -2  15        0.17       -1.15      6.52 o 
   2  -2  15       14.91       15.73      8.38 o 
   3  -2  15       60.59       71.74     12.48 o 
   4  -2  15       90.24       86.30      8.93 o 
  -7  -1  15        3.61        5.57      6.16 o 
  -6  -1  15        6.45        9.06      5.94 o 
  -5  -1  15        0.51        0.45      7.18 o 
  -4  -1  15        5.07        4.14      6.32 o 
  -3  -1  15       39.47       34.98      9.15 o 
  -2  -1  15        2.35        8.04      7.25 o 
  -1  -1  15        0.03       -6.23      6.16 o 
   0  -1  15       54.33       46.74      9.84 o 
   1  -1  15        8.24       14.30      8.10 o 
   2  -1  15       64.06       77.76     11.90 o 
   3  -1  15       53.38       48.50     10.69 o 
   4  -1  15       32.23       30.55      9.03 o 
  -7   0  15        0.73       -4.05      5.10 o 
  -6   0  15       12.19       16.35      9.12 o 
  -5   0  15        0.57       -2.50      4.48 o 
  -4   0  15       29.69       22.26      6.59 o 
  -3   0  15       39.16       36.76      9.70 o 
  -2   0  15        1.79       -4.60      6.38 o 
  -1   0  15        1.32        7.33      6.90 o 
   0   0  15       48.24       44.05      9.52 o 
   1   0  15       23.70       35.69      6.54 o 
   2   0  15       56.78       67.17     10.59 o 
   4   0  15       32.36       42.16      9.80 o 
  -7   1  15        5.95        3.76      5.65 o 
  -6   1  15       12.91       11.67      6.14 o 
  -5   1  15        0.72        3.77      5.47 o 
  -4   1  15       16.64       11.33      5.83 o 
  -3   1  15       28.04       26.46      8.80 o 
  -2   1  15       34.55       28.01      8.99 o 
  -1   1  15        0.10       -7.98      5.32 o 
   0   1  15       18.64       24.26      8.30 o 
   1   1  15       79.16       84.19     11.37 o 
   2   1  15       26.31       32.55      9.38 o 
  -7   2  15       27.74       17.78      6.79 o 
  -6   2  15       14.22       11.64      6.18 o 
  -5   2  15       10.01        5.38      5.42 o 
  -4   2  15       36.06       37.66      7.29 o 
  -3   2  15       36.80       43.39     10.11 o 
  -2   2  15       14.03       16.24      7.85 o 
  -1   2  15        0.25       -5.75      6.23 o 
   0   2  15       15.58       22.29      6.08 o 
   1   2  15       43.93       38.27     10.80 o 
   2   2  15        2.43        4.74      8.09 o 
  -7   3  15        0.12        3.57      7.17 o 
  -6   3  15        2.02        3.32      5.63 o 
  -5   3  15       10.30       10.72      5.92 o 
  -4   3  15        5.03        5.14      5.50 o 
  -3   3  15       12.45        2.84      7.16 o 
  -2   3  15        1.66       -1.75      7.14 o 
  -1   3  15       22.17       18.02      6.22 o 
   0   3  15       22.77       31.34     10.53 o 
   1   3  15       10.44       13.60      9.31 o 
   2   3  15        4.08        0.17      7.88 o 
  -6   4  15        0.16       -6.21      5.11 o 
  -5   4  15        1.43       -1.52      5.12 o 
  -4   4  15        1.62       -1.09      7.06 o 
  -3   4  15       28.49       52.41     10.16 o 
  -2   4  15        9.59        8.11      8.51 o 
  -1   4  15       21.30       32.81     10.96 o 
   0   4  15       21.20       17.42     10.30 o 
   1   4  15        6.06       18.11      9.99 o 
  -6   5  15        2.99       -3.46      5.46 o 
  -5   5  15        0.81        0.65      7.20 o 
  -4   5  15        0.66       -3.59      4.94 o 
  -3   5  15       21.56       18.42      8.24 o 
  -2   5  15       19.55       22.99     10.58 o 
  -1   5  15        3.85        5.91      8.91 o 
   0   5  15       37.20       38.92     12.10 o 
  -3   6  15        5.69       15.98     10.20 o 
  -2   6  15       47.51       59.30     13.74 o 
   0  -7  16       36.43       30.80     10.23 o 
   1  -7  16       15.42       13.05      9.73 o 
  -2  -6  16        0.09        6.61      7.46 o 
  -1  -6  16        2.81       -3.75      7.05 o 
   0  -6  16       23.65       29.44     10.13 o 
   1  -6  16       24.75       32.93     10.66 o 
   2  -6  16        2.08       -3.33      8.38 o 
  -3  -5  16       26.01       41.77     10.55 o 
  -2  -5  16        2.86       -2.41      6.82 o 
  -1  -5  16       11.80       17.32      8.91 o 
   0  -5  16        4.80       -6.91      6.39 o 
   1  -5  16       24.62       22.54     10.09 o 
   2  -5  16        1.68       11.57      9.56 o 
   3  -5  16       12.80        9.68      9.95 o 
  -4  -4  16       21.22       12.17      8.79 o 
  -3  -4  16       37.36       15.30      8.12 o 
  -2  -4  16       14.16       23.22      8.78 o 
  -1  -4  16        2.64       -0.95      7.33 o 
   0  -4  16        2.47        7.98      8.77 o 
   1  -4  16       15.18       24.21      9.96 o 
   2  -4  16        0.20       -9.51      7.55 o 
   3  -4  16        7.24       15.09      9.99 o 
  -5  -3  16        3.92        3.35      7.56 o 
  -4  -3  16        8.40        6.46      7.73 o 
  -3  -3  16       47.75       38.20     10.67 o 
  -2  -3  16       17.77       27.86      9.79 o 
  -1  -3  16       20.65       15.63      8.79 o 
   0  -3  16       47.38       54.19     11.22 o 
   1  -3  16        3.91        1.35      7.79 o 
   2  -3  16       10.48        7.93      8.65 o 
   3  -3  16        0.21        5.60      9.11 o 
  -5  -2  16        2.30       17.07      8.96 o 
  -4  -2  16       16.06       34.10     10.25 o 
  -3  -2  16       31.06       25.25      9.50 o 
  -2  -2  16       79.81       79.41     11.85 o 
  -1  -2  16       35.76       33.53      9.34 o 
   0  -2  16       33.14       22.12      9.36 o 
   1  -2  16        0.31       -2.60      7.33 o 
   2  -2  16        4.00        0.48      8.18 o 
   3  -2  16        2.80        8.10      8.83 o 
  -5  -1  16       10.14        7.62      7.98 o 
  -4  -1  16       18.72       29.61     10.27 o 
  -3  -1  16       10.58       21.33      9.25 o 
  -2  -1  16      100.39       94.48     13.00 o 
  -1  -1  16       36.69       32.18      9.77 o 
   0  -1  16       36.82       33.11      9.75 o 
   1  -1  16        3.67        9.12      8.56 o 
   2  -1  16        5.45       12.56      8.48 o 
   3  -1  16        1.35       -0.09      8.12 o 
  -6   0  16        2.32       -0.74      5.70 o 
  -5   0  16       14.20       13.69      8.76 o 
  -4   0  16       16.37       16.98      8.91 o 
  -3   0  16        9.47       17.76      8.81 o 
  -2   0  16       48.41       51.97     10.27 o 
  -1   0  16       75.17       68.74     11.50 o 
   0   0  16       38.61       58.97     10.97 o 
   1   0  16        4.98        3.81      5.51 o 
   2   0  16        2.38       13.51      8.63 o 
  -6   1  16        2.82        5.22      5.75 o 
  -5   1  16       12.85       13.80      6.41 o 
  -4   1  16        5.08       -4.13      7.33 o 
  -3   1  16        6.50        1.86      7.69 o 
  -2   1  16       40.95       47.69     10.50 o 
  -1   1  16       55.21       61.14     11.29 o 
   0   1  16       14.17        6.46      5.75 o 
   1   1  16        5.36       -0.37      5.30 o 
  -5   2  16       23.95       18.33      7.12 o 
  -4   2  16        6.82       12.89      8.37 o 
  -3   2  16       32.34       40.86     10.30 o 
  -2   2  16       33.03       45.07     10.52 o 
  -1   2  16        0.18       -2.60      6.11 o 
   0   2  16        2.03        3.38      5.49 o 
   1   2  16        4.55        4.63      8.23 o 
  -5   3  16       66.01       70.45      9.12 o 
  -4   3  16        7.10        8.48      6.06 o 
  -3   3  16        6.49        5.75      8.16 o 
  -2   3  16        3.02       -1.74      7.35 o 
  -1   3  16        4.20        7.06      5.95 o 
   0   3  16        0.26        7.00      9.01 o 
  -4   4  16        6.76       16.56      6.32 o 
  -3   4  16        0.61        3.23      7.68 o 
  -2   4  16        4.45       -2.97      9.03 o 
  -1   4  16        0.01        0.67      9.23 o 
  -2  -4  17        1.68       13.68      8.02 o 
  -1  -4  17       17.74       24.78      9.44 o 
   0  -4  17       34.11       41.32     11.58 o 
   1  -4  17       24.63       13.19      9.94 o 
  -3  -3  17        0.08        3.62      7.58 o 
  -2  -3  17        5.38       10.68      8.93 o 
  -1  -3  17       36.97       37.16     10.73 o 
   0  -3  17       28.54       25.88     10.77 o 
   1  -3  17        8.53       22.40     10.69 o 
  -3  -2  17        0.09      -10.80      7.20 o 
  -2  -2  17       12.50       12.49      8.92 o 
  -1  -2  17       32.06       43.41     11.41 o 
   0  -2  17       29.05       16.98      9.76 o 
   1  -2  17       26.39       37.02     11.02 o 
  -4  -1  17        9.47       -5.50      7.50 o 
  -3  -1  17        0.09        6.91      8.51 o 
  -2  -1  17       28.61       42.37     11.11 o 
  -1  -1  17       38.78       31.07     10.29 o 
   0  -1  17       41.30       32.84     10.60 o 
   1  -1  17        2.43        9.94      8.54 o 
  -4   0  17        1.83       10.54      8.62 o 
  -3   0  17        8.84       23.61     10.26 o 
  -2   0  17       20.05       16.56      9.37 o 
  -1   0  17       39.57       42.37     10.90 o 
   0   0  17       23.31       23.39      7.12 o 
  -3   1  17       45.92       54.34     11.65 o 
  -2   1  17       10.22       17.23      9.07 o 
  -1   1  17       19.64       10.54      8.90 o 
                                                 
